# Supplementary material for: Direct RNA sequencing reveals m6A modifications and isoform changes in SARS-CoV-2-infected HEK cells
Source: Access Microbiol. 2025 Sep 17;7(9):001019.v3. doi: 10.1099/acmi.0.001019.v3 (PMC12451313; doi:10.1099/acmi.0.001019.v3)
Supplement: Uncited Supplementary Material 2. [file acmi-7-01019-s002.xlsx]

## Sheet: Supplementary Table S1
Table S1. Table shows the number of total reads and mapped reads. Third and forth column shows the length of the mapped reads
	Number of reads	Number of total mapped reads (Human + Viral)	Median length of total mapped reads	Maximum length of total mapped reads	Number of unmapped reads	Number of human mapped reads	Number of viral mapped reads
M1	4525913	4372913	781	9578	153000	4372913	0
M2	3981504	3857668	668	8880	123836	3857668	0
M3	5524690	5253901	726	9905	270789	5253901	0
8h1	4165620	3931339	808	16379	234281	3,362,632 (85.5%)	568,707 (14.5%)
8h2	4161873	3978143	819	16546	183730	3,389,840 (85.2%)	588,303 (14.8%)
8h3	4897668	4530875	757	17021	366793	3,888,150 (85.8%)	642,725 (14.2%)

## Sheet: Supplementary Table S2a
Supplementary Table S2a. m6A modification sites identified in the Human genome across three biological replicates of infected samples at 8 hours post-infection. The table shows all m6A modification sites consistently detected across three biological replicates (8h1, 8h2, and 8h3) in SARS-CoV-2-infected samples. Position indicates the nucleotide position in the chromosomes. Mod denotes the type of…
Chr	position	mod	strand	coverage 8h1	% mod read 8h1	coverage 8h2	% mod read 8h2	coverage 8h3	% mod read 8h3
1	633100	m6A	+	64	22	60	27	43	16
1	633952	m6A	+	195	9	188	11	189	14
1	998994	m6A	-	253	18	219	17	233	17
1	999042	m6A	-	251	12	224	17	241	22
1	1217542	m6A	-	75	17	64	17	85	16
1	1232630	m6A	+	57	19	74	18	46	11
1	1233292	m6A	+	81	10	119	15	97	10
1	1233471	m6A	+	99	22	129	24	127	25
1	1233775	m6A	+	31	48	37	51	41	66
1	1233909	m6A	+	26	42	34	56	39	59
1	1233971	m6A	+	29	59	40	38	45	44
1	1254930	m6A	-	114	14	137	12	117	8
1	1255028	m6A	-	130	8	182	6	172	11
1	1255132	m6A	-	135	7	182	6	178	7
1	1255301	m6A	-	131	12	179	21	168	14
1	1311636	m6A	+	198	6	244	5	222	5
1	1311787	m6A	-	57	19	51	8	79	15
1	1327913	m6A	+	28	21	27	15	28	18
1	1328260	m6A	+	37	35	33	36	50	28
1	1328381	m6A	+	34	6	34	6	54	17
1	1328442	m6A	+	39	8	34	6	56	7
1	1328560	m6A	+	42	19	39	15	62	27
1	1328668	m6A	+	43	12	41	12	70	7
1	1336151	m6A	-	43	9	37	8	56	5
1	1373739	m6A	-	42	24	33	30	60	27
1	1374217	m6A	-	48	15	34	15	76	22
1	1387074	m6A	-	48	46	50	46	54	33
1	1402079	m6A	-	446	55	455	57	481	52
1	1402198	m6A	-	539	6	584	6	575	6
1	1496044	m6A	+	80	11	95	6	133	14
1	1541740	m6A	-	370	24	538	20	479	23
1	1562902	m6A	-	36	8	34	21	27	15
1	1564878	m6A	-	265	7	366	7	314	8
1	1598192	m6A	-	61	36	46	50	67	40
1	1598680	m6A	-	43	30	36	11	37	14
1	1751579	m6A	-	38	40	31	45	29	48
1	1751945	m6A	-	35	46	28	57	28	50
1	1752204	m6A	-	40	55	30	47	32	47
1	1785984	m6A	-	166	7	189	5	182	6
1	2308290	m6A	+	32	56	44	66	37	65
1	2403131	m6A	+	179	12	118	10	110	19
1	2405220	m6A	-	33	18	26	15	37	30
1	2508828	m6A	-	43	30	45	33	44	41
1	2591132	m6A	+	25	28	31	10	37	19
1	3628808	m6A	+	36	61	49	51	48	54
1	3628844	m6A	+	33	42	48	40	45	29
1	3629788	m6A	+	81	24	96	30	88	16
1	3629951	m6A	+	76	34	92	44	78	38
1	3631074	m6A	-	75	11	106	13	85	13
1	3780393	m6A	-	170	14	182	15	207	16
1	3786891	m6A	-	36	19	35	14	35	23
1	3890783	m6A	-	63	19	66	29	48	31
1	6223667	m6A	-	224	12	206	20	229	10
1	6223885	m6A	-	207	63	200	66	212	66
1	6224722	m6A	-	146	61	141	52	156	66
1	6224740	m6A	-	142	51	139	53	151	46
1	6224994	m6A	-	106	8	92	8	94	11
1	6225028	m6A	-	110	10	94	16	97	9
1	6225086	m6A	-	105	12	86	14	92	14
1	6591771	m6A	-	175	6	161	8	128	8
1	6593431	m6A	-	63	24	35	26	26	23
1	6634635	m6A	-	26	15	36	8	48	19
1	7780605	m6A	+	134	16	138	10	139	14
1	7780836	m6A	+	153	6	154	9	158	11
1	7780934	m6A	+	157	6	163	6	162	6
1	8013279	m6A	-	55	24	45	36	45	22
1	8013384	m6A	-	52	40	38	42	46	44
1	9580146	m6A	+	177	28	198	30	216	34
1	9580175	m6A	+	184	14	206	16	226	20
1	9582404	m6A	+	179	40	199	40	215	40
1	9582586	m6A	+	214	12	227	18	259	21
1	9582634	m6A	+	186	19	203	22	237	19
1	9604562	m6A	+	35	6	63	14	58	7
1	9729217	m6A	-	65	8	70	9	92	8
1	9729784	m6A	-	27	52	27	52	36	47
1	9729959	m6A	-	29	28	25	28	32	38
1	9850506	m6A	-	43	44	27	41	28	21
1	9926486	m6A	-	26	12	27	7	30	7
1	10181018	m6A	+	38	21	45	7	49	10
1	10419869	m6A	+	361	26	418	28	395	33
1	10419947	m6A	+	348	10	415	10	408	12
1	10456802	m6A	-	38	5	27	26	42	26
1	10461303	m6A	-	28	39	32	62	28	50
1	10461635	m6A	-	29	7	29	21	30	17
1	10462836	m6A	-	25	44	40	38	43	46
1	10462956	m6A	-	67	9	70	13	94	11
1	10630717	m6A	+	36	17	44	18	72	26
1	11022963	m6A	+	106	53	108	57	84	55
1	11023511	m6A	+	207	36	210	39	182	37
1	11023639	m6A	+	206	28	214	29	183	33
1	11023659	m6A	+	220	9	229	13	203	10
1	11023841	m6A	+	231	23	242	23	218	28
1	11023870	m6A	+	230	13	244	11	220	9
1	11054705	m6A	-	895	18	897	17	950	19
1	11107042	m6A	-	46	26	44	27	31	13
1	11286047	m6A	+	34	56	69	44	60	43
1	11286073	m6A	+	39	56	76	67	63	57
1	11674735	m6A	-	335	11	346	8	347	8
1	11750280	m6A	+	138	44	120	40	136	30
1	11750522	m6A	+	152	44	128	52	173	41
1	11919717	m6A	-	46	11	51	16	68	16
1	11919989	m6A	-	33	15	42	7	54	11
1	11925299	m6A	-	31	36	55	42	55	36
1	11974831	m6A	+	51	43	55	47	62	42
1	11975022	m6A	+	55	18	67	19	76	17
1	11975135	m6A	+	66	20	70	27	87	24
1	11975175	m6A	+	54	32	57	33	72	29
1	11975234	m6A	+	67	46	72	57	92	39
1	11975300	m6A	+	66	29	69	28	87	29
1	12012623	m6A	+	39	13	45	18	52	25
1	12013063	m6A	+	67	31	81	32	94	40
1	13616217	m6A	+	32	16	42	19	40	20
1	15430065	m6A	+	93	16	107	16	126	15
1	15668531	m6A	+	43	16	40	22	48	15
1	15939643	m6A	+	67	12	69	17	74	16
1	15939662	m6A	+	77	30	77	36	81	32
1	15939800	m6A	+	98	43	94	45	96	53
1	15939867	m6A	+	98	14	85	16	93	24
1	15939885	m6A	+	104	38	104	42	109	36
1	15940314	m6A	+	116	23	110	23	112	32
1	16124789	m6A	-	29	31	34	15	35	23
1	16250736	m6A	-	38	18	53	21	66	14
1	16250744	m6A	-	36	39	50	50	63	36
1	16250807	m6A	-	37	8	44	16	60	15
1	16250874	m6A	-	30	20	40	25	56	25
1	16250990	m6A	-	27	30	37	43	56	38
1	16395228	m6A	+	43	37	55	33	70	30
1	16395427	m6A	+	53	23	67	37	94	22
1	16397911	m6A	+	144	17	128	22	176	22
1	16459161	m6A	+	41	68	52	69	70	69
1	16459169	m6A	+	44	59	51	55	71	55
1	16459786	m6A	+	57	10	82	7	89	6
1	16618372	m6A	-	42	26	55	27	53	40
1	16618878	m6A	-	31	13	43	23	43	19
1	16685504	m6A	-	95	8	104	9	137	10
1	17407203	m6A	-	238	17	176	18	267	18
1	17407838	m6A	-	108	66	55	71	94	60
1	17408108	m6A	-	69	45	33	46	68	43
1	17408250	m6A	-	65	42	32	28	75	28
1	19219292	m6A	-	55	55	52	69	46	54
1	19219341	m6A	-	51	51	49	33	46	41
1	19258835	m6A	+	73	14	85	12	139	11
1	19258842	m6A	+	71	21	82	21	128	19
1	19258887	m6A	+	73	41	82	37	135	38
1	19419733	m6A	-	104	6	99	9	73	8
1	20500231	m6A	-	31	55	43	72	33	67
1	20500296	m6A	-	26	54	38	29	30	23
1	20500308	m6A	-	29	59	42	29	34	38
1	20650927	m6A	+	71	58	84	55	84	57
1	20742840	m6A	-	76	18	101	18	95	30
1	20806687	m6A	-	74	7	98	6	87	7
1	20806975	m6A	-	66	11	93	10	83	13
1	20807040	m6A	-	65	55	91	53	84	50
1	21175291	m6A	-	26	12	37	5	28	14
1	21679230	m6A	-	51	6	53	6	40	12
1	22092276	m6A	+	431	6	428	10	394	9
1	23083585	m6A	+	263	35	266	32	242	34
1	23310260	m6A	-	601	18	630	18	712	18
1	23558264	m6A	-	364	34	344	35	368	34
1	23559439	m6A	-	180	18	158	15	134	16
1	23751464	m6A	+	41	15	43	16	49	10
1	23751715	m6A	+	72	29	69	39	74	42
1	23751909	m6A	+	84	64	80	52	79	61
1	23751950	m6A	+	87	47	87	59	94	55
1	23759580	m6A	+	187	26	174	24	197	21
1	23759656	m6A	+	196	11	189	13	213	8
1	23795369	m6A	+	76	20	81	31	83	31
1	23845545	m6A	-	69	45	65	28	87	45
1	23845740	m6A	-	65	37	58	34	82	40
1	23962175	m6A	+	198	5	227	6	212	6
1	23962749	m6A	+	171	14	164	19	168	10
1	23965378	m6A	-	48	21	42	33	50	30
1	23969587	m6A	-	143	13	152	9	152	9
1	24672889	m6A	+	213	5	216	6	233	6
1	24672937	m6A	+	221	25	235	18	241	28
1	24840924	m6A	+	72	14	90	29	76	33
1	24842365	m6A	+	131	6	174	7	168	5
1	25242390	m6A	-	58	14	56	16	56	20
1	25242606	m6A	-	59	22	57	26	57	25
1	25338454	m6A	+	203	15	254	13	175	19
1	25361435	m6A	+	90	32	83	26	68	40
1	25361462	m6A	+	92	9	87	10	75	13
1	25361664	m6A	+	116	9	111	8	96	15
1	25361810	m6A	+	130	14	124	14	101	21
1	25362129	m6A	+	149	38	139	52	125	50
1	25498423	m6A	+	60	37	65	23	99	36
1	25832157	m6A	+	42	57	56	55	52	50
1	25832192	m6A	+	49	16	62	11	58	16
1	25832722	m6A	+	54	9	59	19	61	25
1	25835029	m6A	-	54	32	69	26	69	35
1	25835119	m6A	-	52	54	64	53	66	47
1	25835221	m6A	-	52	50	64	55	65	43
1	25835242	m6A	-	46	46	62	27	59	34
1	25835381	m6A	-	44	18	56	34	58	31
1	25835533	m6A	-	43	35	52	44	53	45
1	25835581	m6A	-	43	19	53	13	55	22
1	25835673	m6A	-	42	45	50	54	50	48
1	25900900	m6A	-	1308	6	1309	7	1255	9
1	25900964	m6A	-	1277	19	1288	20	1238	21
1	26170768	m6A	+	153	14	178	21	193	20
1	26278041	m6A	+	46	15	30	10	43	14
1	26281152	m6A	+	238	8	273	11	237	9
1	26475600	m6A	+	3085	18	2861	20	2634	22
1	26574381	m6A	+	31	39	29	48	47	43
1	26574556	m6A	+	35	43	33	46	48	40
1	26879533	m6A	-	42	43	39	38	78	35
1	26890686	m6A	-	41	7	36	6	53	11
1	26946255	m6A	+	182	12	164	14	235	11
1	26946289	m6A	+	179	11	162	11	236	10
1	27335581	m6A	+	93	14	98	8	97	7
1	27335611	m6A	+	100	39	108	40	115	32
1	27336198	m6A	+	133	10	130	7	160	6
1	27405016	m6A	-	37	11	45	7	50	14
1	27405533	m6A	-	30	10	30	17	30	10
1	27822295	m6A	+	44	50	63	36	64	38
1	27850175	m6A	+	58	14	70	9	75	16
1	27850294	m6A	+	76	32	89	33	100	37
1	27958731	m6A	+	25	44	30	53	44	52
1	27959034	m6A	+	36	31	44	27	53	23
1	28201187	m6A	-	793	40	789	43	823	41
1	28280968	m6A	+	40	22	38	8	47	11
1	28281196	m6A	+	56	29	54	30	80	42
1	28508237	m6A	+	42	10	55	9	47	6
1	28538849	m6A	+	186	8	195	8	465	8
1	28577580	m6A	+	71	10	90	14	80	18
1	28577683	m6A	+	64	22	84	25	74	14
1	28742539	m6A	+	399	11	427	10	369	13
1	28742770	m6A	+	443	9	485	7	393	7
1	28743592	m6A	+	751	78	794	79	740	76
1	28743664	m6A	+	630	29	642	28	591	35
1	28743702	m6A	+	742	30	797	38	709	35
1	28743735	m6A	+	822	12	872	11	794	12
1	28743852	m6A	+	804	7	862	10	782	10
1	28769031	m6A	+	1032	32	1087	35	1043	37
1	28769111	m6A	+	1058	33	1098	36	1042	38
1	29119323	m6A	+	63	10	72	10	68	13
1	29119489	m6A	+	77	47	86	40	89	39
1	29147964	m6A	-	273	49	335	51	414	48
1	31259844	m6A	-	394	21	435	20	372	15
1	31260023	m6A	-	394	7	457	7	394	6
1	31260062	m6A	-	382	5	437	5	381	8
1	31364264	m6A	+	83	49	94	40	115	44
1	31364544	m6A	+	87	39	118	48	130	46
1	31364654	m6A	+	87	6	103	9	104	9
1	31630540	m6A	-	199	30	210	29	182	26
1	31906914	m6A	-	346	8	429	6	376	9
1	31906983	m6A	-	336	16	418	11	371	14
1	31919504	m6A	-	434	6	487	7	435	9
1	32031549	m6A	+	141	7	156	5	157	10
1	32100445	m6A	+	70	10	98	6	85	7
1	32102656	m6A	+	77	5	109	6	117	5
1	32176130	m6A	+	96	17	90	20	109	19
1	32176232	m6A	+	90	43	90	43	113	50
1	32176273	m6A	+	107	20	103	30	126	24
1	32197855	m6A	+	100	9	108	13	132	8
1	32197889	m6A	+	103	8	107	8	136	5
1	32621842	m6A	-	122	10	118	7	117	7
1	32679787	m6A	+	1062	11	1013	10	1024	12
1	32680384	m6A	+	974	7	937	8	908	9
1	32685625	m6A	+	50	6	41	10	59	5
1	32686015	m6A	+	57	16	43	16	65	18
1	32686047	m6A	+	63	29	53	28	84	45
1	32775585	m6A	-	317	16	282	17	455	19
1	32775865	m6A	-	325	44	296	41	372	46
1	32826837	m6A	+	27	11	26	15	35	23
1	32937067	m6A	-	69	23	67	22	63	21
1	32937175	m6A	-	66	11	57	10	56	5
1	32937229	m6A	-	66	8	56	12	52	10
1	33010521	m6A	-	240	16	244	18	267	17
1	33013199	m6A	-	385	14	452	16	455	17
1	33324176	m6A	-	60	8	69	12	117	10
1	33324255	m6A	-	55	6	63	19	101	9
1	34855756	m6A	-	87	15	114	15	120	9
1	35191412	m6A	-	76	12	53	9	67	9
1	35421124	m6A	+	37	11	30	20	31	16
1	35433672	m6A	-	40	12	35	29	30	10
1	35433847	m6A	-	40	18	32	12	32	25
1	35566475	m6A	+	46	20	52	17	68	15
1	35566601	m6A	+	55	13	62	11	84	14
1	35602713	m6A	-	60	5	69	6	63	6
1	36093203	m6A	+	52	48	73	62	73	48
1	36093563	m6A	+	63	27	81	35	77	29
1	36093698	m6A	+	57	12	70	13	63	8
1	36136949	m6A	-	114	41	151	42	142	34
1	36137049	m6A	-	156	15	188	19	192	18
1	36137877	m6A	-	139	6	158	13	156	8
1	36304749	m6A	+	118	14	126	18	99	11
1	36305167	m6A	+	165	31	160	24	132	30
1	37537814	m6A	-	41	20	32	12	36	14
1	37682811	m6A	-	91	25	99	25	70	29
1	37682992	m6A	-	56	43	70	53	41	46
1	37708388	m6A	+	102	28	105	36	112	43
1	37708421	m6A	+	107	14	107	19	120	14
1	37709011	m6A	+	181	8	183	12	224	13
1	37800667	m6A	+	55	13	71	13	55	11
1	37809127	m6A	+	227	23	262	28	377	27
1	37958194	m6A	-	266	10	267	21	274	15
1	38024452	m6A	+	66	8	52	8	62	8
1	38838295	m6A	-	108	6	136	21	105	27
1	38838412	m6A	-	120	9	161	11	129	12
1	38838641	m6A	-	112	28	151	25	123	27
1	38838713	m6A	-	118	8	159	10	126	10
1	38839065	m6A	-	93	9	119	8	108	11
1	38839081	m6A	-	89	49	105	33	96	45
1	38839139	m6A	-	93	28	128	33	107	42
1	38839181	m6A	-	87	39	117	40	106	43
1	38856954	m6A	-	30	50	48	40	46	48
1	38863685	m6A	-	132	11	135	11	139	18
1	39004606	m6A	+	212	10	264	12	222	10
1	39004647	m6A	+	223	9	269	12	227	14
1	39004751	m6A	+	247	13	286	14	250	17
1	39005994	m6A	+	31	13	44	7	39	13
1	39753526	m6A	+	94	16	93	12	119	21
1	39753645	m6A	+	95	25	89	12	106	28
1	39841160	m6A	-	44	11	56	9	71	8
1	40066301	m6A	+	67	12	56	9	53	9
1	40071801	m6A	+	284	16	287	15	276	14
1	40072023	m6A	+	331	11	340	10	344	11
1	40072193	m6A	+	358	5	360	6	381	8
1	40072405	m6A	+	371	8	376	12	401	9
1	40073035	m6A	-	350	19	392	18	383	24
1	40239820	m6A	+	43	40	37	30	44	43
1	40239832	m6A	+	45	38	38	21	47	28
1	40240295	m6A	+	54	20	53	9	62	16
1	40240310	m6A	+	55	36	53	21	56	39
1	40240397	m6A	+	56	12	54	20	64	23
1	40240471	m6A	+	55	14	51	12	63	14
1	40240497	m6A	+	53	42	49	45	58	50
1	40292529	m6A	+	161	62	182	59	177	66
1	40292635	m6A	+	170	34	207	25	197	24
1	40422719	m6A	+	35	11	28	14	33	9
1	40422755	m6A	+	36	14	31	6	35	9
1	40770852	m6A	+	93	8	99	12	111	14
1	40770948	m6A	+	103	6	106	13	111	10
1	40771486	m6A	+	61	15	64	16	84	13
1	41011728	m6A	+	197	11	198	13	137	13
1	41012032	m6A	+	166	9	174	10	128	9
1	42176737	m6A	-	99	8	98	12	99	10
1	42459689	m6A	+	40	15	41	15	33	15
1	42459807	m6A	+	40	12	41	15	39	5
1	42746528	m6A	-	53	21	59	10	72	19
1	42807216	m6A	-	56	14	92	13	97	6
1	42926638	m6A	-	75	21	91	14	106	16
1	42926653	m6A	-	76	10	89	12	108	13
1	42926691	m6A	-	73	11	86	14	102	14
1	42926847	m6A	-	66	23	81	32	85	31
1	42926880	m6A	-	67	43	74	51	89	51
1	42926964	m6A	-	53	28	68	37	73	32
1	43363539	m6A	-	55	13	70	14	79	18
1	43363803	m6A	-	39	15	49	26	52	14
1	43363874	m6A	-	44	41	58	48	59	32
1	43386149	m6A	-	67	13	77	16	69	17
1	43623308	m6A	+	68	44	67	46	64	45
1	43972567	m6A	+	100	44	117	46	127	47
1	43972773	m6A	+	130	11	143	8	152	10
1	43972792	m6A	+	136	7	150	6	164	7
1	43990410	m6A	+	38	18	30	10	47	11
1	43990457	m6A	+	44	9	39	8	58	5
1	43990494	m6A	+	39	13	33	9	55	11
1	43990540	m6A	+	51	43	44	43	57	58
1	43990546	m6A	+	43	26	40	25	64	27
1	44649883	m6A	+	30	7	41	7	34	18
1	44650936	m6A	+	50	12	61	13	75	16
1	45343566	m6A	+	38	5	25	24	56	11
1	45343832	m6A	+	35	9	29	7	57	14
1	45568018	m6A	+	125	6	120	5	127	6
1	45618567	m6A	+	43	28	49	20	47	34
1	45618736	m6A	+	38	18	44	23	40	32
1	45628310	m6A	-	123	17	130	17	135	10
1	45654786	m6A	-	49	14	58	17	54	26
1	45693229	m6A	+	55	6	49	6	46	15
1	45693472	m6A	+	65	20	55	27	59	24
1	45693880	m6A	+	63	10	53	11	57	14
1	46188795	m6A	-	66	14	46	20	65	11
1	46278904	m6A	-	116	40	84	39	102	38
1	46280267	m6A	-	71	10	53	30	62	16
1	46316592	m6A	+	1500	8	1454	9	1160	10
1	46635820	m6A	-	214	10	200	8	191	12
1	47250969	m6A	-	59	14	75	8	63	11
1	47251256	m6A	-	47	26	55	26	54	22
1	47251618	m6A	-	46	63	43	56	48	67
1	50539672	m6A	-	85	11	88	7	87	6
1	50788061	m6A	-	46	6	49	8	40	8
1	50969802	m6A	+	48	10	73	12	55	11
1	50974013	m6A	+	165	25	212	21	173	33
1	50974024	m6A	+	175	32	238	49	183	48
1	51271170	m6A	+	73	45	92	54	75	67
1	51271227	m6A	+	77	46	102	45	81	49
1	51271313	m6A	+	81	18	112	12	87	21
1	51787921	m6A	+	120	62	155	61	139	57
1	52020302	m6A	-	250	10	276	9	266	9
1	52020319	m6A	-	248	22	273	19	270	22
1	52020729	m6A	-	238	13	275	14	257	15
1	52032359	m6A	-	94	24	124	25	149	36
1	52032511	m6A	-	90	9	121	11	145	14
1	52032874	m6A	-	66	35	99	34	104	42
1	52033285	m6A	-	50	30	72	36	64	34
1	52086785	m6A	+	157	26	171	29	169	34
1	52088358	m6A	+	148	5	165	7	182	8
1	52416693	m6A	+	187	37	204	47	205	47
1	52417905	m6A	+	82	23	111	15	122	24
1	52423733	m6A	-	45	9	37	11	52	19
1	52423746	m6A	-	42	7	33	6	48	8
1	52686910	m6A	-	35	31	28	29	41	34
1	52687608	m6A	-	57	35	57	35	45	47
1	52687909	m6A	-	43	44	54	48	35	37
1	52687915	m6A	-	43	7	53	13	29	14
1	52688008	m6A	-	29	24	34	18	26	35
1	52688052	m6A	-	33	12	38	8	26	15
1	52826611	m6A	+	29	7	42	19	36	14
1	52826833	m6A	+	39	18	52	17	51	16
1	52827163	m6A	+	43	9	65	8	59	5
1	52827179	m6A	+	42	7	61	8	61	12
1	53050783	m6A	+	247	9	270	9	271	11
1	53213915	m6A	+	27	48	37	22	31	23
1	53214069	m6A	+	27	11	42	17	32	12
1	53214523	m6A	-	71	39	77	36	86	42
1	53766297	m6A	-	155	20	162	28	155	28
1	53766818	m6A	-	97	14	108	18	107	17
1	53766829	m6A	-	103	22	101	24	103	22
1	53767878	m6A	-	139	30	144	33	154	34
1	53852034	m6A	-	33	42	45	38	43	33
1	53930125	m6A	-	239	7	238	9	187	8
1	53952133	m6A	+	50	16	58	10	57	18
1	53967919	m6A	+	73	34	110	44	112	47
1	53967997	m6A	+	59	10	87	8	81	7
1	54043416	m6A	-	405	6	427	6	424	8
1	54200404	m6A	+	388	18	416	18	366	18
1	54216243	m6A	+	861	16	884	16	922	20
1	54226530	m6A	-	39	10	25	12	46	11
1	54741751	m6A	+	86	36	69	23	83	28
1	54741768	m6A	+	95	5	77	9	94	5
1	54741828	m6A	+	107	51	85	68	108	52
1	54742138	m6A	+	115	43	101	37	109	49
1	54742148	m6A	+	119	40	103	36	122	37
1	54850696	m6A	-	113	22	125	25	135	17
1	54850765	m6A	-	97	6	108	10	127	10
1	54851403	m6A	-	51	10	52	6	56	5
1	55066592	m6A	-	76	13	74	19	77	14
1	55068754	m6A	-	57	26	52	23	66	41
1	55068942	m6A	-	42	24	32	19	50	28
1	58655022	m6A	-	61	13	87	15	73	14
1	58781697	m6A	-	67	48	80	57	84	51
1	58781763	m6A	-	68	62	87	60	91	58
1	58781796	m6A	-	68	65	86	74	91	65
1	58781893	m6A	-	65	28	74	45	86	28
1	58781940	m6A	-	67	18	79	18	90	16
1	58783077	m6A	-	25	64	34	47	29	48
1	59874521	m6A	+	62	6	68	6	61	8
1	59875270	m6A	+	73	7	76	10	63	8
1	59876232	m6A	+	94	5	110	10	88	9
1	62437042	m6A	+	65	9	72	26	57	19
1	62439899	m6A	+	186	37	206	40	172	46
1	62439932	m6A	+	192	13	208	14	175	11
1	62444934	m6A	+	228	18	259	16	218	16
1	62444955	m6A	+	238	7	268	10	227	9
1	62445286	m6A	+	279	50	304	49	261	42
1	62445321	m6A	+	285	28	308	29	268	35
1	62445364	m6A	+	291	15	316	19	273	18
1	62450266	m6A	+	419	32	420	36	371	36
1	62450623	m6A	+	586	52	612	52	623	57
1	62450747	m6A	+	643	7	678	8	702	7
1	62450907	m6A	+	667	38	708	41	721	37
1	62451608	m6A	+	716	12	772	9	799	10
1	62816730	m6A	+	35	37	46	26	39	23
1	62816782	m6A	+	37	16	48	10	43	23
1	62819043	m6A	+	43	23	51	26	43	23
1	62819057	m6A	+	42	50	49	63	42	62
1	62864055	m6A	+	64	58	87	52	67	51
1	63324608	m6A	+	39	69	56	79	60	78
1	63371018	m6A	+	83	20	73	19	72	28
1	63371034	m6A	+	81	6	79	10	77	13
1	63436898	m6A	+	136	20	137	21	135	23
1	63659867	m6A	+	236	22	253	24	196	18
1	64831173	m6A	+	51	14	58	14	57	21
1	64831267	m6A	+	50	36	58	26	65	22
1	64831423	m6A	+	62	23	71	22	77	18
1	64832378	m6A	+	73	33	60	32	59	29
1	64832481	m6A	+	73	6	70	9	62	13
1	64833002	m6A	+	83	31	88	19	76	32
1	64833017	m6A	+	84	30	85	27	76	20
1	64833117	m6A	+	85	6	89	7	76	16
1	64833549	m6A	-	94	20	109	28	100	27
1	64833994	m6A	-	79	8	93	9	88	16
1	64834112	m6A	-	70	56	86	58	85	42
1	64834379	m6A	-	54	57	62	60	67	55
1	64838096	m6A	-	34	6	30	10	36	6
1	65227164	m6A	+	53	9	51	16	37	8
1	65227340	m6A	+	47	17	44	25	31	32
1	65433576	m6A	+	43	14	55	26	32	25
1	66986593	m6A	+	151	24	162	24	158	21
1	67408238	m6A	-	33	12	26	15	28	21
1	67412737	m6A	-	1305	6	1320	6	1355	6
1	67412787	m6A	-	1253	12	1254	14	1314	14
1	67413075	m6A	-	2607	38	2697	39	2921	44
1	67413104	m6A	-	2425	59	2534	59	2731	62
1	67701812	m6A	-	113	22	111	16	114	13
1	67702724	m6A	-	75	23	68	19	75	9
1	67703121	m6A	-	60	8	54	6	67	12
1	67703248	m6A	-	60	13	47	6	60	5
1	67705319	m6A	-	26	58	32	69	26	58
1	68126085	m6A	-	110	47	98	41	108	50
1	68474890	m6A	-	93	11	82	15	98	15
1	68476776	m6A	-	177	8	198	7	210	8
1	68477951	m6A	-	154	29	177	38	168	31
1	68479146	m6A	-	146	10	174	11	167	13
1	68482118	m6A	-	53	47	34	53	41	51
1	70145210	m6A	-	147	11	154	6	129	9
1	70221786	m6A	+	43	7	49	8	39	8
1	70261021	m6A	-	64	12	83	12	87	15
1	70262340	m6A	-	133	10	142	6	122	8
1	70262640	m6A	-	123	19	134	20	131	21
1	70292504	m6A	-	86	21	111	21	97	22
1	70354027	m6A	-	40	12	61	7	41	10
1	70367972	m6A	+	73	19	64	16	59	19
1	70411511	m6A	+	48	10	37	27	46	13
1	70439192	m6A	+	65	15	52	15	71	16
1	71063587	m6A	-	191	9	209	8	172	10
1	71064700	m6A	-	115	11	123	11	96	16
1	74705883	m6A	-	68	25	73	29	57	28
1	74766023	m6A	+	42	10	59	5	66	8
1	74766068	m6A	+	43	12	60	17	67	8
1	75762720	m6A	+	257	13	250	15	287	18
1	77089170	m6A	-	84	10	68	6	91	8
1	77091487	m6A	-	64	11	62	14	69	17
1	77091810	m6A	-	88	6	106	8	108	12
1	77092342	m6A	-	157	15	180	19	179	16
1	77565706	m6A	-	222	26	248	32	226	26
1	77565722	m6A	-	223	6	250	7	226	6
1	77566083	m6A	-	231	6	256	8	231	6
1	77631962	m6A	-	48	67	54	70	52	73
1	77631974	m6A	-	60	12	67	10	63	22
1	77632145	m6A	-	53	49	61	43	54	50
1	77632278	m6A	-	49	6	57	23	48	25
1	77632876	m6A	-	34	38	39	59	32	53
1	77632899	m6A	-	33	46	38	26	28	43
1	77728365	m6A	-	43	21	33	39	33	18
1	77944188	m6A	-	129	20	132	8	114	16
1	77945529	m6A	-	72	6	87	7	72	14
1	77948754	m6A	-	140	10	154	6	186	11
1	77960363	m6A	-	109	8	130	6	135	14
1	78013081	m6A	+	40	5	58	5	29	10
1	78013428	m6A	+	53	38	63	33	39	46
1	78013527	m6A	+	55	6	60	10	41	7
1	78016299	m6A	+	60	63	71	72	52	54
1	81990510	m6A	+	35	49	30	43	30	60
1	81990517	m6A	+	34	35	37	35	34	44
1	81990596	m6A	+	40	18	40	10	40	20
1	81990758	m6A	+	46	46	45	31	48	52
1	81990870	m6A	+	50	70	46	65	49	74
1	81990903	m6A	+	47	53	49	39	49	47
1	81990975	m6A	+	33	46	37	32	31	32
1	81991117	m6A	+	57	7	56	11	61	8
1	81991557	m6A	+	70	14	75	8	86	7
1	84506025	m6A	-	1014	10	972	8	834	13
1	84645245	m6A	-	41	20	59	19	46	11
1	84646641	m6A	-	46	6	59	15	55	14
1	84647309	m6A	-	48	23	63	13	61	30
1	84647423	m6A	-	62	44	70	49	73	38
1	85266658	m6A	-	55	6	56	9	52	12
1	85267738	m6A	-	31	10	34	12	30	10
1	85319196	m6A	-	105	9	136	10	120	8
1	85583037	m6A	+	54	33	50	24	61	30
1	85583142	m6A	+	62	10	56	12	76	17
1	85583224	m6A	+	66	33	62	26	82	26
1	86704912	m6A	+	64	8	89	8	75	11
1	86743243	m6A	+	125	32	142	25	149	26
1	86743337	m6A	+	95	23	103	23	98	20
1	87105680	m6A	+	63	16	68	7	62	8
1	87109232	m6A	+	34	6	28	11	27	7
1	87109355	m6A	+	34	24	31	26	28	11
1	87344991	m6A	+	68	40	82	33	91	46
1	87345017	m6A	+	72	7	80	9	96	6
1	88833927	m6A	+	37	5	54	9	41	10
1	88834187	m6A	+	52	48	74	36	59	34
1	88857294	m6A	-	294	10	250	12	282	7
1	88857384	m6A	-	258	8	221	10	248	8
1	88935827	m6A	-	92	11	116	9	109	10
1	90916483	m6A	-	199	18	222	15	184	16
1	90916895	m6A	-	191	40	193	48	160	44
1	90937501	m6A	-	136	9	149	15	123	11
1	90937772	m6A	-	115	32	140	28	104	26
1	90937983	m6A	-	99	17	113	15	73	22
1	90938487	m6A	-	81	47	89	51	73	57
1	90939487	m6A	-	53	30	63	29	39	28
1	90939632	m6A	-	46	52	58	55	35	60
1	90939645	m6A	-	42	57	57	60	36	50
1	90939987	m6A	-	33	39	39	31	26	35
1	91524101	m6A	+	88	56	98	67	88	69
1	91524186	m6A	+	98	6	101	13	94	14
1	91524227	m6A	+	95	46	103	25	91	31
1	91524619	m6A	+	101	7	127	9	104	12
1	91680603	m6A	-	43	33	52	40	32	31
1	92842581	m6A	-	26	8	31	23	29	7
1	92842865	m6A	-	28	25	28	14	31	16
1	93136772	m6A	+	208	7	255	7	225	7
1	93137034	m6A	+	188	54	250	49	220	51
1	93137234	m6A	+	221	18	291	21	251	22
1	93137501	m6A	+	157	24	201	18	196	24
1	93150272	m6A	-	43	16	47	19	32	16
1	93150714	m6A	-	38	8	40	22	25	8
1	93152509	m6A	-	245	6	267	5	273	7
1	93153305	m6A	-	184	9	202	9	220	14
1	93156475	m6A	-	175	13	212	13	185	14
1	93346593	m6A	+	243	20	279	29	277	21
1	93346717	m6A	+	259	63	296	68	295	65
1	93360741	m6A	+	300	52	363	51	349	51
1	93554181	m6A	+	27	7	38	5	41	15
1	93876920	m6A	-	158	12	145	21	133	13
1	93876951	m6A	-	166	8	156	10	134	13
1	93877699	m6A	-	111	19	104	14	84	20
1	94517462	m6A	+	172	16	170	11	155	21
1	95246824	m6A	+	41	20	36	11	34	9
1	96812802	m6A	+	66	6	73	10	73	10
1	96813462	m6A	+	84	7	87	14	87	8
1	98760142	m6A	+	135	33	144	27	141	35
1	99923199	m6A	+	63	21	100	11	81	15
1	99923764	m6A	+	78	38	112	33	97	34
1	100082594	m6A	+	226	7	257	7	260	9
1	100083056	m6A	+	257	8	303	7	286	8
1	100084572	m6A	-	42	29	66	15	60	18
1	100085208	m6A	-	34	18	52	33	46	24
1	100149988	m6A	+	40	12	32	12	25	24
1	100291689	m6A	+	104	9	97	12	105	11
1	100990413	m6A	-	92	56	100	55	100	63
1	100990534	m6A	-	87	24	92	32	98	22
1	107057823	m6A	+	41	27	50	22	59	24
1	107057838	m6A	+	45	56	43	37	67	51
1	107058510	m6A	+	66	46	87	47	101	46
1	107059134	m6A	+	58	12	81	9	82	7
1	108135259	m6A	-	94	24	81	28	88	26
1	108136760	m6A	-	53	15	49	16	54	20
1	108700011	m6A	+	142	56	150	57	143	59
1	108700445	m6A	+	139	13	166	14	155	13
1	108701501	m6A	+	44	14	53	13	56	11
1	108929875	m6A	+	30	67	46	50	43	51
1	108932415	m6A	-	37	16	37	27	36	17
1	108971143	m6A	-	37	35	40	30	39	41
1	108971382	m6A	-	31	16	41	10	30	10
1	108971389	m6A	-	31	39	37	60	29	66
1	108971443	m6A	-	31	36	35	40	29	34
1	109094684	m6A	+	28	43	29	52	52	36
1	109238126	m6A	+	128	16	136	21	135	22
1	109322940	m6A	-	40	28	43	14	34	9
1	109401982	m6A	-	583	6	675	7	671	7
1	109402019	m6A	-	615	8	718	9	758	10
1	109592223	m6A	+	266	11	255	12	291	13
1	109593434	m6A	+	227	14	212	16	169	18
1	109631970	m6A	+	64	30	48	25	59	15
1	109674909	m6A	+	59	25	76	25	57	33
1	109739438	m6A	-	241	7	246	6	178	6
1	110022813	m6A	+	123	6	113	6	132	8
1	110023580	m6A	+	192	12	161	13	196	14
1	110341917	m6A	+	78	17	91	22	84	23
1	110345511	m6A	+	47	17	54	11	37	14
1	110346357	m6A	+	196	40	241	34	232	38
1	110947274	m6A	-	36	11	64	6	56	11
1	110947943	m6A	-	33	52	59	32	45	44
1	111117912	m6A	-	68	15	108	18	87	10
1	111147989	m6A	+	44	48	41	39	42	52
1	111440695	m6A	-	343	5	313	6	352	9
1	111441025	m6A	-	429	9	419	9	434	11
1	111454303	m6A	+	1376	5	1353	6	1244	7
1	111459535	m6A	+	1618	8	1579	9	1473	13
1	111756708	m6A	+	31	13	49	6	38	5
1	111765932	m6A	+	67	48	84	50	68	50
1	111766290	m6A	+	84	19	115	25	103	30
1	111766375	m6A	+	90	6	121	7	113	7
1	111766474	m6A	+	99	30	131	44	121	35
1	111766693	m6A	+	122	12	182	8	163	10
1	111767015	m6A	+	162	18	207	21	198	20
1	111767035	m6A	+	147	22	192	19	187	14
1	112670688	m6A	+	502	16	518	15	477	14
1	112701413	m6A	-	137	28	150	38	190	32
1	112914140	m6A	-	211	6	226	5	164	7
1	112917266	m6A	-	199	13	204	19	152	22
1	112917454	m6A	-	186	54	199	51	145	58
1	112917577	m6A	-	174	41	193	42	129	51
1	112917644	m6A	-	163	44	175	37	125	52
1	112917961	m6A	-	127	6	146	10	89	8
1	113766028	m6A	-	50	72	55	69	48	71
1	113766033	m6A	-	49	26	53	19	48	29
1	113766226	m6A	-	43	44	48	58	42	71
1	113912305	m6A	+	41	34	46	37	56	34
1	113913603	m6A	+	43	33	25	24	51	26
1	114396371	m6A	-	56	21	67	37	72	24
1	114396387	m6A	-	48	42	62	40	69	36
1	114397256	m6A	-	37	11	40	12	49	10
1	114568215	m6A	-	333	16	382	24	339	23
1	114704935	m6A	-	221	6	213	10	200	18
1	114717122	m6A	-	808	8	758	10	734	12
1	114717844	m6A	-	1131	6	1094	6	1050	8
1	114739854	m6A	-	238	5	221	6	234	10
1	114769923	m6A	-	76	7	86	22	62	16
1	114774295	m6A	-	44	27	40	38	38	29
1	116404714	m6A	+	557	8	497	6	447	6
1	116989983	m6A	+	26	31	25	36	28	25
1	117950092	m6A	+	48	8	47	15	45	16
1	117959494	m6A	+	152	52	158	53	139	60
1	117959640	m6A	+	150	68	167	64	151	64
1	117959933	m6A	+	150	43	176	43	172	42
1	119031568	m6A	-	69	7	67	6	55	14
1	119032813	m6A	-	45	20	47	34	48	29
1	119033007	m6A	-	48	15	55	24	60	17
1	119033013	m6A	-	49	18	56	7	57	5
1	119912928	m6A	-	72	10	74	14	52	15
1	119913073	m6A	-	70	17	69	9	51	26
1	145746873	m6A	-	50	50	50	64	58	57
1	145848909	m6A	-	39	33	49	24	40	25
1	145849248	m6A	-	28	32	34	26	27	11
1	145925813	m6A	-	181	13	178	16	202	16
1	147155199	m6A	-	47	28	58	24	49	18
1	147155952	m6A	-	34	12	44	20	41	32
1	149926539	m6A	-	68	12	71	21	55	26
1	149926677	m6A	-	62	23	75	28	58	17
1	150082757	m6A	+	56	12	58	12	49	16
1	150265936	m6A	-	240	8	274	7	242	6
1	150266133	m6A	-	208	19	230	24	191	23
1	150266257	m6A	-	167	8	181	11	163	8
1	150266512	m6A	-	122	19	125	25	108	27
1	150266525	m6A	-	122	19	132	20	106	32
1	150294152	m6A	+	64	38	69	41	45	40
1	150507203	m6A	+	34	38	36	36	40	30
1	150575324	m6A	-	142	8	93	9	101	13
1	150575592	m6A	-	113	24	67	27	81	30
1	150576113	m6A	-	224	8	155	11	167	12
1	150576836	m6A	-	204	11	143	9	183	11
1	150577077	m6A	-	169	26	116	27	147	31
1	150577112	m6A	-	158	26	115	20	135	27
1	150577303	m6A	-	159	53	110	62	126	60
1	150577459	m6A	-	146	11	96	10	105	10
1	150578268	m6A	-	127	11	90	14	105	23
1	150622182	m6A	-	248	20	244	25	555	27
1	150648379	m6A	-	56	7	44	16	68	6
1	150648396	m6A	-	54	15	40	15	65	20
1	150648411	m6A	-	55	44	41	54	62	56
1	150648522	m6A	-	48	6	39	8	58	9
1	150965568	m6A	-	287	7	301	8	370	8
1	150967117	m6A	-	105	7	116	9	136	10
1	151067486	m6A	+	52	36	51	35	46	46
1	151169080	m6A	+	144	9	170	14	141	17
1	151176745	m6A	-	133	29	139	20	150	27
1	151176830	m6A	-	150	9	153	8	155	7
1	151248204	m6A	+	153	72	184	66	177	76
1	151248246	m6A	+	162	43	197	43	192	44
1	151248268	m6A	+	165	6	199	5	205	10
1	151248617	m6A	+	227	7	260	8	273	9
1	151267379	m6A	+	162	9	119	11	131	11
1	151292435	m6A	-	142	15	172	20	166	16
1	151292551	m6A	-	117	18	144	31	125	26
1	151292592	m6A	-	119	33	153	41	137	38
1	151401499	m6A	+	38	5	57	9	58	9
1	151402818	m6A	-	43	35	57	39	66	32
1	151403042	m6A	-	47	66	57	42	72	53
1	151698781	m6A	+	53	13	50	6	35	20
1	151759923	m6A	-	238	8	233	9	268	8
1	151874324	m6A	-	42	7	38	5	29	7
1	151895119	m6A	-	31	10	40	12	26	19
1	151895159	m6A	-	29	17	39	33	27	37
1	153645293	m6A	+	342	56	405	57	374	56
1	153645367	m6A	+	331	24	401	21	354	17
1	153645388	m6A	+	327	23	387	24	337	20
1	153646171	m6A	+	164	24	201	29	170	26
1	153661316	m6A	+	195	26	220	35	236	32
1	153661506	m6A	+	182	24	207	26	224	29
1	153773674	m6A	+	61	10	40	22	66	26
1	153806685	m6A	-	85	14	101	21	100	25
1	153974614	m6A	-	1283	38	1307	38	1308	42
1	154207348	m6A	-	566	11	684	10	594	9
1	154207439	m6A	-	539	48	647	45	542	51
1	154212269	m6A	-	138	50	136	48	138	49
1	154550235	m6A	-	209	20	238	19	246	26
1	154550300	m6A	-	165	12	183	15	183	14
1	154550395	m6A	-	202	7	213	6	219	8
1	154582253	m6A	-	219	7	244	9	257	14
1	154957958	m6A	-	34	62	45	53	44	52
1	154962592	m6A	-	44	14	37	5	46	15
1	154988541	m6A	+	47	36	62	37	70	49
1	154988714	m6A	+	58	10	70	9	79	5
1	154988730	m6A	+	55	6	71	7	76	5
1	155069196	m6A	+	34	15	48	19	62	19
1	155069273	m6A	+	36	44	49	47	68	32
1	155069456	m6A	+	44	30	54	22	81	41
1	155138416	m6A	+	158	12	168	12	143	13
1	155213577	m6A	+	118	7	158	8	159	7
1	155213718	m6A	+	128	26	168	16	175	21
1	155234644	m6A	-	30	7	26	12	27	11
1	155236407	m6A	-	25	40	27	22	27	15
1	155247603	m6A	-	185	23	209	14	238	17
1	155256200	m6A	-	297	8	311	9	280	9
1	155263161	m6A	-	55	11	63	16	74	20
1	155263242	m6A	-	58	22	62	27	77	27
1	155326995	m6A	+	77	21	79	10	89	16
1	155330891	m6A	+	126	21	128	36	137	27
1	155659632	m6A	-	60	27	71	25	92	27
1	155659990	m6A	-	54	11	55	20	57	23
1	155738366	m6A	+	264	47	267	46	288	48
1	155738383	m6A	+	257	9	268	9	283	13
1	155738748	m6A	+	33	18	52	17	48	8
1	155899249	m6A	-	29	31	34	32	31	32
1	155899364	m6A	-	26	23	29	7	31	6
1	155900277	m6A	-	86	12	63	18	75	25
1	155913300	m6A	-	157	46	181	54	182	54
1	155914018	m6A	-	111	31	131	32	117	35
1	155914048	m6A	-	104	39	129	36	113	34
1	156009130	m6A	-	540	19	546	19	598	28
1	156009203	m6A	-	577	37	597	36	711	35
1	156009467	m6A	-	638	7	657	8	898	9
1	156035537	m6A	-	74	20	57	12	89	14
1	156036017	m6A	-	78	8	48	6	86	7
1	156055417	m6A	+	179	30	168	29	186	37
1	156212523	m6A	+	76	7	91	7	100	6
1	156212573	m6A	+	79	22	85	22	105	17
1	156212684	m6A	+	84	8	87	8	112	12
1	156212709	m6A	+	79	43	86	35	111	52
1	156239738	m6A	+	152	22	188	18	305	17
1	156249263	m6A	-	61	44	67	48	172	44
1	156249605	m6A	-	48	17	50	40	114	22
1	156292768	m6A	-	106	16	132	16	129	10
1	156292855	m6A	-	119	27	133	24	135	32
1	156293020	m6A	-	106	16	126	25	123	20
1	156594284	m6A	+	142	13	118	13	97	22
1	156594990	m6A	-	29	21	33	12	69	14
1	156726981	m6A	-	26	15	28	18	33	18
1	156767659	m6A	+	57	19	57	16	61	20
1	156786673	m6A	+	151	50	179	52	185	47
1	156786747	m6A	+	192	7	220	10	230	9
1	156786766	m6A	+	194	8	229	7	229	10
1	156800665	m6A	+	454	11	537	15	595	17
1	159918401	m6A	-	765	16	809	17	779	20
1	160214003	m6A	+	48	8	53	11	84	13
1	160214148	m6A	+	56	9	67	9	96	10
1	160277506	m6A	-	77	5	74	16	83	8
1	160278149	m6A	-	49	12	55	11	56	12
1	160279136	m6A	-	106	8	90	20	81	16
1	160289576	m6A	-	150	32	159	25	156	30
1	161121711	m6A	-	76	8	94	12	99	20
1	161122120	m6A	-	66	55	76	64	82	51
1	161122204	m6A	-	62	53	72	38	68	34
1	161122267	m6A	-	73	26	82	29	77	29
1	161124285	m6A	-	33	18	41	29	26	15
1	161158705	m6A	+	522	15	506	18	511	19
1	161158717	m6A	+	495	37	480	36	479	36
1	161171321	m6A	-	84	14	104	10	116	14
1	161171666	m6A	-	104	26	111	27	121	33
1	161171967	m6A	-	85	18	94	19	102	22
1	161209545	m6A	+	197	8	170	6	134	6
1	161230070	m6A	+	40	22	36	25	45	20
1	161230358	m6A	+	45	27	37	19	48	23
1	161230504	m6A	+	46	39	37	32	50	30
1	161749979	m6A	+	68	6	102	13	55	7
1	161958688	m6A	+	64	17	51	6	59	5
1	162528150	m6A	+	42	10	63	30	55	29
1	162529292	m6A	+	75	5	114	7	102	7
1	163355401	m6A	+	107	6	116	8	122	11
1	167541058	m6A	-	185	29	222	32	198	35
1	167546157	m6A	-	144	10	163	12	155	14
1	167787967	m6A	+	54	46	42	71	50	62
1	167788025	m6A	+	53	6	43	7	53	6
1	168045142	m6A	+	51	8	53	6	68	13
1	168200017	m6A	+	213	9	218	13	196	10
1	168200085	m6A	+	195	11	202	15	176	14
1	168252329	m6A	+	70	26	69	29	59	30
1	168252342	m6A	+	70	10	66	14	57	7
1	169131335	m6A	+	25	12	34	26	25	36
1	169131448	m6A	+	26	31	36	31	29	38
1	169131653	m6A	+	34	6	41	7	37	16
1	169132751	m6A	-	71	7	85	11	68	7
1	169387442	m6A	+	40	8	33	21	44	18
1	169387713	m6A	+	40	8	34	12	43	12
1	169465039	m6A	-	43	9	54	11	60	8
1	171591801	m6A	+	36	22	32	16	26	23
1	171591980	m6A	+	49	6	52	15	49	8
1	171796786	m6A	+	48	15	52	12	85	14
1	171796797	m6A	+	49	55	51	41	84	49
1	172441721	m6A	-	37	14	43	9	47	11
1	172610157	m6A	+	35	43	42	52	42	43
1	172610249	m6A	+	34	32	45	18	42	26
1	173799888	m6A	-	77	9	85	19	86	10
1	173799926	m6A	-	80	14	84	11	90	9
1	173800373	m6A	-	74	43	79	51	75	45
1	173800434	m6A	-	71	65	76	57	71	59
1	173803046	m6A	-	63	18	63	8	63	8
1	173803128	m6A	-	63	10	59	10	59	12
1	173803173	m6A	-	49	49	51	35	53	30
1	173803233	m6A	-	55	38	59	37	54	30
1	173803249	m6A	-	56	52	59	54	57	56
1	173803450	m6A	-	55	9	64	9	58	10
1	173807368	m6A	-	56	21	61	10	56	18
1	173807469	m6A	-	53	26	58	33	51	47
1	173824992	m6A	+	32	16	25	28	26	38
1	173857679	m6A	+	186	12	185	11	170	17
1	173857919	m6A	+	156	13	144	11	135	10
1	173864234	m6A	-	108	7	111	5	97	5
1	175010080	m6A	+	850	10	932	8	749	10
1	175014469	m6A	-	220	26	221	28	196	28
1	175944930	m6A	-	98	10	98	14	123	14
1	175944978	m6A	-	100	8	96	10	110	16
1	175987055	m6A	-	100	9	100	8	115	10
1	175987065	m6A	-	101	29	97	22	110	33
1	178919369	m6A	+	35	20	41	27	35	23
1	179076282	m6A	+	49	14	42	10	46	6
1	179095296	m6A	+	91	53	103	55	119	59
1	179095320	m6A	+	79	48	87	40	107	46
1	179351378	m6A	+	45	9	36	14	32	9
1	179353620	m6A	+	50	32	38	32	38	37
1	179353649	m6A	+	48	31	41	34	40	55
1	179353742	m6A	+	42	21	41	15	42	26
1	179882959	m6A	+	38	8	46	15	45	13
1	179918038	m6A	+	64	14	87	10	84	13
1	179918144	m6A	+	74	40	98	40	96	48
1	179919306	m6A	+	120	33	123	28	123	28
1	180113284	m6A	+	27	22	46	15	39	15
1	180114275	m6A	+	50	14	80	12	72	15
1	180114556	m6A	+	54	9	84	14	70	19
1	180288354	m6A	-	217	5	263	8	293	8
1	180885600	m6A	+	50	8	50	6	63	6
1	180886299	m6A	+	32	12	44	11	48	8
1	180973259	m6A	-	29	17	26	23	41	12
1	180973549	m6A	-	29	7	25	16	40	20
1	181090002	m6A	+	66	20	76	25	99	28
1	181090150	m6A	+	100	24	103	22	133	23
1	181090216	m6A	+	108	35	118	34	152	36
1	181090302	m6A	+	109	6	128	12	170	9
1	181090407	m6A	+	128	7	141	8	204	7
1	182384399	m6A	-	455	49	491	50	477	50
1	182384544	m6A	-	408	38	436	38	421	38
1	182384642	m6A	-	362	19	397	20	369	16
1	182599131	m6A	-	52	14	40	38	48	27
1	183142680	m6A	+	47	34	35	26	41	32
1	183144695	m6A	+	60	7	63	8	47	13
1	183145083	m6A	+	70	6	76	8	62	13
1	183552693	m6A	+	35	9	32	19	40	25
1	183553235	m6A	+	69	45	58	52	64	42
1	183627066	m6A	-	246	7	295	5	281	8
1	183627095	m6A	-	214	7	264	5	249	6
1	183635531	m6A	-	170	18	193	12	167	17
1	184620019	m6A	+	29	28	43	14	36	19
1	185098195	m6A	+	103	14	116	10	85	18
1	185100323	m6A	+	130	23	144	25	109	29
1	185100384	m6A	+	124	6	140	6	115	10
1	185100483	m6A	+	117	7	136	10	105	6
1	185101257	m6A	+	34	6	41	12	48	6
1	185297820	m6A	-	69	10	80	8	76	13
1	185299766	m6A	-	58	16	69	12	65	15
1	185300065	m6A	-	54	6	66	6	64	11
1	186988613	m6A	+	36	67	48	48	27	63
1	192811549	m6A	+	44	25	52	35	41	37
1	192811653	m6A	+	44	34	53	53	39	46
1	192811672	m6A	+	44	32	54	26	40	40
1	193059727	m6A	+	39	5	69	7	53	6
1	193069514	m6A	+	28	29	45	40	38	37
1	193090440	m6A	+	71	32	73	30	72	40
1	193091075	m6A	+	94	13	95	26	95	23
1	193091098	m6A	+	95	10	95	10	96	17
1	193091256	m6A	+	96	19	96	26	97	24
1	193091436	m6A	+	107	6	105	8	107	6
1	193091702	m6A	+	86	7	82	10	79	8
1	193250744	m6A	+	113	23	137	34	127	23
1	198319824	m6A	+	33	6	35	9	43	9
1	198319873	m6A	+	33	30	36	11	45	20
1	198319933	m6A	+	29	31	32	28	38	13
1	198321019	m6A	+	64	55	65	42	72	49
1	200407118	m6A	-	39	67	64	62	48	73
1	200407132	m6A	-	40	22	64	19	45	24
1	200407376	m6A	-	32	72	54	54	43	58
1	200407644	m6A	-	29	24	42	33	34	35
1	200552443	m6A	-	31	6	36	6	31	13
1	200857908	m6A	+	47	36	62	44	61	48
1	200858148	m6A	+	57	39	71	37	72	36
1	200858169	m6A	+	47	21	62	16	64	20
1	200860040	m6A	+	55	29	73	32	51	45
1	200860534	m6A	+	59	7	86	8	61	15
1	201134933	m6A	-	263	10	254	7	292	6
1	201876249	m6A	+	70	56	70	46	72	39
1	201876464	m6A	+	36	56	39	54	34	53
1	201876522	m6A	+	33	9	41	15	32	22
1	201969555	m6A	+	545	18	630	18	580	17
1	201969678	m6A	+	499	50	555	47	541	46
1	201969876	m6A	+	571	28	663	24	643	28
1	202728329	m6A	-	31	13	34	6	32	22
1	202728885	m6A	-	41	46	37	43	47	60
1	202728949	m6A	-	38	26	37	14	44	11
1	202728993	m6A	-	38	55	35	49	43	40
1	202881049	m6A	-	140	15	129	18	143	26
1	202881062	m6A	-	138	20	135	22	151	23
1	202891365	m6A	-	38	5	38	5	34	9
1	202941243	m6A	-	365	16	416	17	380	17
1	202941249	m6A	-	355	37	419	36	384	40
1	202944992	m6A	-	225	6	242	7	232	10
1	203015004	m6A	+	25	24	31	23	31	29
1	203852413	m6A	+	72	14	93	10	62	21
1	203852445	m6A	+	73	56	90	52	69	58
1	203852666	m6A	+	75	49	97	50	81	48
1	203853579	m6A	+	153	13	165	10	144	16
1	203853747	m6A	+	149	22	177	14	159	14
1	204403811	m6A	-	133	32	136	32	157	31
1	204403827	m6A	-	137	19	147	14	166	15
1	204405445	m6A	-	99	33	90	30	102	38
1	204406115	m6A	-	74	82	68	78	74	78
1	204406139	m6A	-	75	27	66	21	70	29
1	204409919	m6A	-	41	10	41	12	44	11
1	204410017	m6A	-	40	18	35	23	40	15
1	205717803	m6A	-	111	32	112	30	145	34
1	205718407	m6A	-	149	9	125	10	182	10
1	206591770	m6A	-	124	10	102	7	157	11
1	207044071	m6A	-	102	8	160	10	116	7
1	207045460	m6A	-	60	7	103	8	59	7
1	207048884	m6A	-	33	9	28	7	25	20
1	207359650	m6A	+	87	22	98	16	98	26
1	207360195	m6A	+	54	6	66	11	64	8
1	207793814	m6A	+	114	9	137	10	120	8
1	207795466	m6A	+	170	8	189	6	175	7
1	209851510	m6A	+	45	58	40	45	52	54
1	209851539	m6A	+	42	36	39	28	46	46
1	209851678	m6A	+	44	20	42	19	45	42
1	209851856	m6A	+	25	8	26	8	30	10
1	211572690	m6A	-	52	38	56	38	50	34
1	211575240	m6A	-	47	55	70	60	48	60
1	211575332	m6A	-	52	40	73	25	49	29
1	211575362	m6A	-	52	12	68	9	45	13
1	211575464	m6A	-	44	25	68	32	46	26
1	211575566	m6A	-	43	7	59	15	42	19
1	211576188	m6A	-	31	48	47	34	37	40
1	211663369	m6A	-	105	16	99	15	135	23
1	211673561	m6A	-	51	12	39	10	59	15
1	211745677	m6A	-	69	13	64	23	84	17
1	211746141	m6A	-	47	21	47	13	64	16
1	211941800	m6A	-	100	27	131	33	157	29
1	211941954	m6A	-	90	12	122	25	138	26
1	212100656	m6A	+	52	8	54	7	73	14
1	212100791	m6A	+	58	59	62	77	79	65
1	212329209	m6A	+	43	40	35	43	39	46
1	212360913	m6A	+	94	26	78	23	85	46
1	212364628	m6A	-	93	19	150	21	147	20
1	212365025	m6A	-	98	32	123	45	143	47
1	212445956	m6A	+	560	9	547	9	690	8
1	212446229	m6A	+	47	6	46	20	68	13
1	212619492	m6A	+	59	14	44	20	45	11
1	212619742	m6A	+	80	34	59	25	53	34
1	212620351	m6A	+	132	13	106	15	99	17
1	212738328	m6A	-	148	6	169	6	153	6
1	212738465	m6A	-	139	33	161	43	149	47
1	212738517	m6A	-	135	42	154	42	137	48
1	212898239	m6A	+	42	10	43	7	32	9
1	212898284	m6A	+	44	48	44	55	31	52
1	212992621	m6A	-	45	16	51	10	50	10
1	212993475	m6A	-	31	10	38	13	28	11
1	214663754	m6A	+	82	20	74	24	85	20
1	214663861	m6A	+	92	42	82	33	90	28
1	215620153	m6A	+	60	43	51	35	45	27
1	215620178	m6A	+	61	28	52	29	44	41
1	215620186	m6A	+	63	21	56	12	46	11
1	215620558	m6A	+	77	10	68	7	73	8
1	215620725	m6A	+	103	64	99	72	117	65
1	215620961	m6A	+	117	13	119	11	134	8
1	215620991	m6A	+	117	8	116	10	130	7
1	215621482	m6A	+	138	9	141	8	155	6
1	218331198	m6A	+	103	22	115	25	120	35
1	219968640	m6A	-	543	6	497	5	562	6
1	219983303	m6A	-	297	7	266	7	293	7
1	220057940	m6A	-	81	12	103	12	102	14
1	220147903	m6A	+	448	16	469	13	409	15
1	220254760	m6A	+	92	16	88	6	153	9
1	220813556	m6A	+	70	50	100	52	87	49
1	220813628	m6A	+	71	49	102	61	92	50
1	220813941	m6A	+	82	50	102	36	100	44
1	220814187	m6A	+	49	18	57	28	43	28
1	220814190	m6A	+	74	5	85	6	69	10
1	222665587	m6A	+	31	29	44	32	53	51
1	222669703	m6A	-	82	33	93	31	81	36
1	222734279	m6A	+	47	6	65	9	50	6
1	222734590	m6A	+	78	6	94	7	74	8
1	223774908	m6A	+	171	20	183	20	168	27
1	223774942	m6A	+	166	10	184	11	172	12
1	223780680	m6A	-	123	42	129	33	127	33
1	223780765	m6A	-	147	30	166	33	179	36
1	223784114	m6A	-	119	9	128	15	151	14
1	224157705	m6A	+	55	51	67	63	64	52
1	224157890	m6A	+	59	19	69	19	65	20
1	224158156	m6A	+	67	22	75	24	73	25
1	224158273	m6A	+	64	55	72	46	70	47
1	224158603	m6A	+	80	11	95	16	89	8
1	224158700	m6A	+	80	11	91	7	85	11
1	224160679	m6A	+	144	10	145	7	142	9
1	224161601	m6A	+	191	6	204	12	184	7
1	224189681	m6A	+	440	30	518	26	544	30
1	224189687	m6A	+	451	51	534	50	547	49
1	224190174	m6A	+	475	26	579	24	559	28
1	224227410	m6A	-	84	11	104	11	104	9
1	224287924	m6A	-	44	9	44	20	45	9
1	224375882	m6A	+	550	6	585	6	533	7
1	224385523	m6A	-	73	27	83	22	60	37
1	224389622	m6A	-	254	33	270	35	252	32
1	224389738	m6A	-	249	8	284	9	263	10
1	224398209	m6A	-	200	22	228	15	209	17
1	225401667	m6A	-	388	21	407	18	382	21
1	225403170	m6A	-	272	22	268	22	299	26
1	225495573	m6A	-	267	16	298	15	318	15
1	225496944	m6A	-	95	5	105	6	106	7
1	225497749	m6A	-	82	40	64	44	74	47
1	225497765	m6A	-	83	8	65	11	76	5
1	225789008	m6A	+	32	22	33	15	32	9
1	225839300	m6A	+	51	10	47	6	44	7
1	225920458	m6A	-	51	20	36	11	34	21
1	225983134	m6A	-	126	9	110	7	126	8
1	226146406	m6A	-	134	7	178	8	190	8
1	226146449	m6A	-	133	23	167	29	188	24
1	226146739	m6A	-	100	40	127	47	150	49
1	226231961	m6A	-	115	35	124	34	121	27
1	226232361	m6A	-	107	52	106	53	102	62
1	226232469	m6A	-	82	30	89	38	86	30
1	226232504	m6A	-	92	58	93	55	86	56
1	226895670	m6A	+	31	42	25	44	29	24
1	226987400	m6A	+	104	9	101	7	113	6
1	227731567	m6A	-	31	32	32	34	36	22
1	227731733	m6A	-	31	29	30	53	27	30
1	227732209	m6A	-	39	15	29	7	26	12
1	227732470	m6A	-	98	18	112	13	95	14
1	227748084	m6A	+	46	9	62	10	79	13
1	227748107	m6A	+	48	31	65	26	79	32
1	227780922	m6A	+	126	8	171	10	278	6
1	227780942	m6A	+	120	26	157	21	251	22
1	227781000	m6A	+	138	14	181	11	300	13
1	227781004	m6A	+	140	14	181	14	298	11
1	228097978	m6A	+	744	11	753	11	664	16
1	228100861	m6A	-	63	16	65	20	113	17
1	228100982	m6A	-	64	8	55	16	93	6
1	228106736	m6A	-	292	12	296	14	364	16
1	228175718	m6A	+	29	48	32	28	28	46
1	228457237	m6A	-	176	32	249	27	215	29
1	228457390	m6A	-	171	6	251	9	213	5
1	228494092	m6A	+	302	15	309	13	282	11
1	229303983	m6A	+	237	17	253	16	200	14
1	229305242	m6A	+	36	6	37	5	39	8
1	229321646	m6A	-	65	6	80	15	83	14
1	229323355	m6A	-	36	25	41	22	40	22
1	229518109	m6A	-	77	64	86	72	92	73
1	229518149	m6A	-	76	58	84	50	92	62
1	229594037	m6A	-	32	31	36	33	34	35
1	229594211	m6A	-	34	12	40	8	32	16
1	229594273	m6A	-	32	38	33	39	29	38
1	229594565	m6A	-	27	7	32	19	26	27
1	229659324	m6A	+	43	14	50	16	72	12
1	229659376	m6A	+	40	40	50	36	68	48
1	230281822	m6A	+	60	5	65	11	72	7
1	230693442	m6A	+	116	14	157	14	186	14
1	230693620	m6A	+	119	11	155	9	188	16
1	230906935	m6A	-	63	11	78	9	62	14
1	231000370	m6A	+	145	21	154	11	157	22
1	231000393	m6A	+	157	48	171	43	179	50
1	231019816	m6A	-	83	20	91	19	107	18
1	231019841	m6A	-	97	5	95	13	115	6
1	231019920	m6A	-	102	71	106	69	121	66
1	231020022	m6A	-	99	10	103	8	121	9
1	231224173	m6A	-	85	44	113	54	95	57
1	231267825	m6A	+	143	46	142	46	154	48
1	231267848	m6A	+	139	33	141	38	150	31
1	231277595	m6A	+	186	18	186	15	200	22
1	231332867	m6A	-	33	9	35	6	39	5
1	231333884	m6A	-	41	39	50	42	48	44
1	231334612	m6A	-	32	31	49	41	35	49
1	231334862	m6A	-	31	19	39	31	28	25
1	231338513	m6A	+	67	9	85	9	79	10
1	231352775	m6A	+	82	34	100	41	99	48
1	231353133	m6A	+	98	69	111	73	108	61
1	231353143	m6A	+	98	6	113	10	113	11
1	231353308	m6A	+	100	60	114	59	109	65
1	231353814	m6A	+	124	14	145	12	140	23
1	231354301	m6A	+	66	14	71	7	68	12
1	231354728	m6A	+	39	8	53	19	58	28
1	231364023	m6A	-	146	30	163	34	144	31
1	231364047	m6A	-	136	7	158	13	136	10
1	231364583	m6A	-	100	9	127	8	99	7
1	231564736	m6A	+	120	10	152	7	121	7
1	232950670	m6A	+	137	10	133	10	118	12
1	232970025	m6A	+	177	11	177	8	164	7
1	234383851	m6A	+	326	36	361	37	380	43
1	234391516	m6A	-	70	21	77	23	64	20
1	234405996	m6A	-	52	17	58	10	38	13
1	234606036	m6A	-	136	12	126	18	147	12
1	234607032	m6A	-	433	15	393	17	463	19
1	234607143	m6A	-	380	60	354	65	399	61
1	234607416	m6A	-	342	23	328	22	345	27
1	234607448	m6A	-	288	47	292	54	287	47
1	234608604	m6A	-	95	15	84	14	77	12
1	234609402	m6A	-	34	26	40	32	28	29
1	235131817	m6A	-	211	11	303	9	277	10
1	235131847	m6A	-	215	61	305	65	276	69
1	235167056	m6A	-	102	24	108	23	141	26
1	235167291	m6A	-	115	10	110	16	147	11
1	235167607	m6A	-	135	47	124	41	152	42
1	235167946	m6A	-	111	43	97	34	129	41
1	235168516	m6A	-	87	54	76	58	92	56
1	235342243	m6A	+	104	12	158	8	149	9
1	235342330	m6A	+	108	47	158	54	152	55
1	235342793	m6A	+	127	13	176	18	173	10
1	235447640	m6A	-	52	12	57	10	67	13
1	235551840	m6A	-	40	25	34	24	45	9
1	235976757	m6A	-	62	13	59	17	35	20
1	236549190	m6A	-	29	41	25	40	27	37
1	236550604	m6A	-	46	6	33	6	36	8
1	236550663	m6A	-	91	12	67	9	83	8
1	236550899	m6A	-	172	26	160	29	165	27
1	236899217	m6A	+	42	74	44	61	42	67
1	236899262	m6A	+	37	8	36	6	36	6
1	236899627	m6A	+	57	10	60	5	56	5
1	236899872	m6A	+	63	10	63	8	62	8
1	236900016	m6A	+	76	12	73	7	70	11
1	241497775	m6A	-	57	10	56	11	54	6
1	241858537	m6A	+	38	8	29	14	35	11
1	241872161	m6A	+	77	18	69	28	86	16
1	241878880	m6A	+	85	49	79	54	91	57
1	241879019	m6A	+	99	9	100	9	101	10
1	243125377	m6A	-	136	10	166	7	134	7
1	243125768	m6A	-	92	20	125	15	105	21
1	243125968	m6A	-	80	19	110	17	93	18
1	243126050	m6A	-	83	75	110	66	105	70
1	243500257	m6A	-	35	14	29	38	33	21
1	244055970	m6A	+	25	8	41	20	30	10
1	244056706	m6A	+	59	24	73	30	69	30
1	244056731	m6A	+	61	31	75	23	75	19
1	244056736	m6A	+	62	37	78	27	76	29
1	244057036	m6A	+	73	23	91	31	91	28
1	244057242	m6A	+	82	30	96	26	99	27
1	244409537	m6A	-	191	64	238	66	225	68
1	244411394	m6A	-	184	9	232	6	237	8
1	244706101	m6A	+	61	54	62	31	64	44
1	244708868	m6A	+	296	6	296	6	346	5
1	244843380	m6A	+	36	28	25	32	37	14
1	246541022	m6A	-	151	18	185	11	147	20
1	246767248	m6A	+	134	8	122	12	150	7
1	246849710	m6A	-	95	10	95	7	103	9
1	246849851	m6A	-	92	36	77	31	93	18
1	246850394	m6A	-	57	49	52	42	44	46
1	246850620	m6A	-	49	22	36	14	32	16
1	246850856	m6A	-	43	23	34	32	30	20
1	246851097	m6A	-	38	29	32	19	27	44
1	247298350	m6A	-	31	6	45	7	40	10
1	248849347	m6A	+	43	7	66	9	65	9
10	1040649	m6A	-	440	9	441	12	430	10
10	1040813	m6A	-	436	21	448	19	433	17
10	1048991	m6A	-	46	6	46	11	33	6
10	3136615	m6A	+	85	14	82	24	85	19
10	3777460	m6A	-	25	16	41	10	28	7
10	5456982	m6A	+	240	54	211	51	234	52
10	5457025	m6A	+	217	38	205	42	208	38
10	5458102	m6A	+	226	19	238	18	238	14
10	5458223	m6A	+	234	11	225	9	251	10
10	5458385	m6A	+	211	8	209	8	211	8
10	5639483	m6A	-	42	33	52	44	59	39
10	5639671	m6A	-	39	15	51	20	62	26
10	5639824	m6A	-	32	41	38	32	46	39
10	5640087	m6A	-	26	54	37	70	41	61
10	5748946	m6A	+	40	10	50	8	49	6
10	5749056	m6A	+	46	15	52	17	54	15
10	5749115	m6A	+	53	30	52	29	52	31
10	5749190	m6A	+	56	9	58	19	58	16
10	5749301	m6A	+	63	10	60	13	62	6
10	5937369	m6A	+	50	36	53	42	43	42
10	6115518	m6A	+	173	6	194	7	234	7
10	6115660	m6A	+	195	14	213	20	254	18
10	6115672	m6A	+	191	42	210	52	248	52
10	6116661	m6A	+	61	15	58	5	72	7
10	6116739	m6A	+	61	20	56	36	67	28
10	6234884	m6A	+	68	13	78	9	84	6
10	7756008	m6A	-	58	19	56	27	57	23
10	11870741	m6A	+	28	21	36	17	61	28
10	11920610	m6A	-	47	26	48	31	60	37
10	11920833	m6A	-	46	13	46	13	45	16
10	12165452	m6A	-	77	12	93	18	69	16
10	12166480	m6A	-	51	39	53	42	47	47
10	12166713	m6A	-	38	21	37	16	31	16
10	12167642	m6A	-	384	6	443	7	374	8
10	12167665	m6A	-	373	5	439	6	368	8
10	12250499	m6A	+	494	6	637	5	528	7
10	13209232	m6A	+	80	21	90	19	95	27
10	13209336	m6A	+	94	20	102	21	109	19
10	13209774	m6A	+	99	11	106	19	117	16
10	13209872	m6A	+	58	17	68	7	74	11
10	13317521	m6A	-	57	33	54	35	81	36
10	13317584	m6A	-	61	48	55	40	84	24
10	13317702	m6A	-	64	6	57	5	84	7
10	13318308	m6A	-	95	7	111	14	138	13
10	13318603	m6A	-	89	7	101	9	132	6
10	13319072	m6A	-	223	18	212	19	234	26
10	13630394	m6A	+	71	34	81	49	98	38
10	13630689	m6A	+	63	48	76	54	85	36
10	14843642	m6A	+	39	36	35	34	38	53
10	14843715	m6A	+	49	12	45	18	47	32
10	14846755	m6A	+	64	27	55	24	50	36
10	14897008	m6A	+	82	10	78	5	79	6
10	14897170	m6A	+	83	34	87	39	86	40
10	14899614	m6A	+	93	12	103	16	112	15
10	14902588	m6A	+	104	40	110	39	128	41
10	14902695	m6A	+	106	13	113	12	133	16
10	15103481	m6A	+	102	31	140	31	154	36
10	15103974	m6A	+	120	63	163	53	193	54
10	15104011	m6A	+	113	21	155	30	183	24
10	15779020	m6A	-	90	21	72	21	71	21
10	17229666	m6A	+	332	8	355	7	281	8
10	17229675	m6A	+	331	11	347	10	276	14
10	17594277	m6A	-	47	6	54	6	44	9
10	17714662	m6A	+	58	29	50	28	57	21
10	17714781	m6A	+	57	9	48	8	54	13
10	17714942	m6A	+	64	14	54	15	63	6
10	18675234	m6A	+	39	74	27	59	42	69
10	22319939	m6A	+	94	17	89	11	77	13
10	22328678	m6A	+	78	5	114	6	108	6
10	22329286	m6A	+	86	35	138	37	136	41
10	22329550	m6A	+	97	69	156	73	145	69
10	22329690	m6A	+	106	33	161	39	152	35
10	22329772	m6A	+	121	19	177	23	163	16
10	22329848	m6A	+	126	12	160	12	158	14
10	23440746	m6A	+	38	40	54	22	38	42
10	24583689	m6A	-	57	32	56	36	54	32
10	24584736	m6A	-	35	23	35	26	32	28
10	24584751	m6A	-	35	23	33	18	31	16
10	24848909	m6A	-	88	7	99	7	93	9
10	24849344	m6A	-	88	7	90	8	81	12
10	26748518	m6A	-	90	23	96	17	102	22
10	27112035	m6A	-	275	12	272	12	285	13
10	27170193	m6A	+	25	48	31	32	40	25
10	27170598	m6A	+	29	24	33	18	42	14
10	27170601	m6A	+	45	9	45	7	55	7
10	27537951	m6A	+	86	20	125	22	98	26
10	28595813	m6A	+	101	14	77	16	73	14
10	28595836	m6A	+	106	18	82	17	74	24
10	28608252	m6A	+	141	14	118	14	105	19
10	28619692	m6A	+	283	18	265	16	262	16
10	28620380	m6A	+	378	27	371	26	354	24
10	28681392	m6A	+	56	29	61	16	58	28
10	28682217	m6A	+	58	12	70	10	71	11
10	28682252	m6A	+	67	8	74	10	68	12
10	28682460	m6A	+	76	14	95	14	90	11
10	28682567	m6A	+	74	40	94	42	94	55
10	28682624	m6A	+	74	14	90	13	81	18
10	30313300	m6A	-	66	14	56	12	57	18
10	30313555	m6A	-	63	32	52	38	56	34
10	30340389	m6A	-	32	16	34	24	37	35
10	30341568	m6A	-	29	14	37	16	33	36
10	32011203	m6A	-	116	10	147	8	136	15
10	32268568	m6A	-	58	16	46	15	42	26
10	32901307	m6A	-	127	24	133	13	122	23
10	32901386	m6A	-	137	11	142	16	131	12
10	35009975	m6A	-	85	9	90	8	82	7
10	35010234	m6A	-	82	63	90	61	78	70
10	35211774	m6A	+	33	21	34	12	28	11
10	35553032	m6A	+	30	10	26	8	28	7
10	35569409	m6A	+	36	25	32	9	34	15
10	35570460	m6A	+	34	44	42	45	28	32
10	42831104	m6A	+	28	46	26	65	55	62
10	42831113	m6A	+	38	45	32	53	62	61
10	42831260	m6A	+	40	32	34	18	78	27
10	43387241	m6A	-	356	42	344	50	320	38
10	43387533	m6A	-	197	35	150	43	98	34
10	43644412	m6A	-	36	36	43	33	45	64
10	43646101	m6A	-	32	16	36	11	32	22
10	45003983	m6A	+	66	20	94	13	77	18
10	45004433	m6A	+	82	43	106	45	93	47
10	45004752	m6A	+	101	7	118	8	112	14
10	45005009	m6A	+	89	21	105	25	108	30
10	45005179	m6A	+	97	5	106	8	108	9
10	46003239	m6A	+	395	10	464	10	383	14
10	46003344	m6A	+	419	6	488	8	389	8
10	46003473	m6A	+	436	13	521	13	427	14
10	46010733	m6A	-	118	25	134	19	126	11
10	46010890	m6A	-	73	16	87	12	58	17
10	46011021	m6A	-	63	24	80	26	56	18
10	49819141	m6A	-	25	20	34	21	26	15
10	56357970	m6A	-	223	44	227	48	216	48
10	56358142	m6A	-	187	24	178	21	181	25
10	58191658	m6A	-	44	41	61	38	51	37
10	58193621	m6A	-	39	41	35	40	38	32
10	58287654	m6A	+	349	24	329	19	345	24
10	58368744	m6A	+	111	22	115	14	123	20
10	58368941	m6A	+	103	23	101	26	112	28
10	58368983	m6A	+	105	10	115	10	117	10
10	58395213	m6A	+	296	57	355	56	330	61
10	58395351	m6A	+	314	15	383	17	364	23
10	58395617	m6A	+	321	16	393	17	362	18
10	58398889	m6A	+	56	5	55	7	47	6
10	58399054	m6A	+	44	25	41	15	41	17
10	59789042	m6A	-	106	43	90	69	95	56
10	59789078	m6A	-	109	64	94	54	100	61
10	60792200	m6A	+	447	6	441	8	471	11
10	60793952	m6A	+	444	13	445	16	458	15
10	62806127	m6A	+	39	23	69	30	34	44
10	62806665	m6A	+	64	27	113	26	70	20
10	63153968	m6A	+	68	26	85	27	95	15
10	63154117	m6A	+	70	50	80	40	84	37
10	63154338	m6A	+	71	14	98	29	101	34
10	63154364	m6A	+	76	43	104	48	106	50
10	63154775	m6A	+	93	8	114	9	119	12
10	63623110	m6A	+	25	20	29	10	25	12
10	67916327	m6A	+	56	20	32	22	33	30
10	67916383	m6A	+	71	13	48	12	45	13
10	67916503	m6A	+	108	57	67	48	75	52
10	68414770	m6A	-	39	5	28	7	40	10
10	68983652	m6A	+	442	19	430	16	421	19
10	68984802	m6A	+	880	16	891	16	873	15
10	69187704	m6A	+	31	10	38	5	33	6
10	69208896	m6A	+	87	28	97	26	116	24
10	69208984	m6A	+	81	44	95	50	115	44
10	69209030	m6A	+	83	16	93	14	105	31
10	69633442	m6A	+	31	29	35	26	42	33
10	70139472	m6A	-	29	76	39	80	55	64
10	70139670	m6A	-	26	27	34	21	38	26
10	70152247	m6A	-	82	29	81	33	88	30
10	70152435	m6A	-	107	41	121	42	125	49
10	70428357	m6A	+	105	15	96	10	122	7
10	71816360	m6A	-	320	10	349	13	354	10
10	72096593	m6A	-	56	9	63	6	52	6
10	72097243	m6A	-	56	29	62	21	49	43
10	72233168	m6A	+	275	28	282	31	255	33
10	72275033	m6A	+	40	40	28	54	60	50
10	72275273	m6A	+	45	13	42	14	62	24
10	72334563	m6A	-	45	44	38	47	31	52
10	72368068	m6A	-	43	46	61	38	37	49
10	72368150	m6A	-	39	5	57	10	39	8
10	72368216	m6A	-	36	56	52	64	34	38
10	72887262	m6A	+	39	8	49	8	35	6
10	73134678	m6A	-	54	15	62	14	59	19
10	73136839	m6A	-	55	11	61	10	54	9
10	73242284	m6A	-	66	11	73	6	72	8
10	73243487	m6A	-	301	12	316	12	303	10
10	73246090	m6A	-	164	8	162	7	157	10
10	73250938	m6A	-	187	6	153	9	140	11
10	73375976	m6A	-	163	6	153	6	134	8
10	73436866	m6A	-	47	17	52	33	54	33
10	73437856	m6A	-	37	46	39	69	36	47
10	73438223	m6A	-	28	54	25	64	35	46
10	73444299	m6A	-	49	10	53	23	69	22
10	73783193	m6A	+	193	14	220	14	242	12
10	73783252	m6A	+	166	14	186	15	194	16
10	74121969	m6A	-	94	16	98	13	92	9
10	74123888	m6A	-	77	10	83	8	73	10
10	74124467	m6A	-	74	15	93	8	75	12
10	74708406	m6A	+	141	6	171	9	187	8
10	75234096	m6A	-	93	44	86	57	101	63
10	75398436	m6A	-	394	6	391	9	669	8
10	75398449	m6A	-	341	55	336	50	575	50
10	75398569	m6A	-	342	12	332	12	616	11
10	75398641	m6A	-	247	12	235	8	371	10
10	75398781	m6A	-	98	43	98	44	101	40
10	75398898	m6A	-	92	54	74	51	79	62
10	75399068	m6A	-	93	13	86	15	84	21
10	75399403	m6A	-	45	22	38	13	33	15
10	79353822	m6A	+	411	34	467	29	394	30
10	79354002	m6A	+	478	8	530	7	463	6
10	79354066	m6A	+	492	19	531	23	471	22
10	79354135	m6A	+	493	10	541	12	489	14
10	79354213	m6A	+	531	62	596	66	534	68
10	80092136	m6A	+	32	12	31	6	27	11
10	80432075	m6A	+	50	10	56	16	69	23
10	80432134	m6A	+	53	23	56	25	71	20
10	80432281	m6A	+	59	49	66	46	74	39
10	80432626	m6A	+	63	27	72	25	68	24
10	86919209	m6A	+	42	21	43	12	43	23
10	86923652	m6A	+	57	16	56	16	61	12
10	86923748	m6A	+	56	27	58	16	58	22
10	86923820	m6A	+	55	49	56	43	51	61
10	86923925	m6A	+	59	12	60	12	65	12
10	86924111	m6A	+	65	38	64	45	67	42
10	86924130	m6A	+	64	12	64	9	65	14
10	86924493	m6A	+	62	39	82	43	80	40
10	86924904	m6A	+	68	10	85	7	80	10
10	87152824	m6A	+	27	18	37	16	37	16
10	87505333	m6A	+	29	21	45	18	31	39
10	87552130	m6A	+	57	35	80	35	66	30
10	87552292	m6A	+	60	48	84	38	69	42
10	87552404	m6A	+	62	8	91	9	79	6
10	87552632	m6A	+	57	12	85	24	71	22
10	87552831	m6A	+	65	28	86	24	78	22
10	87553023	m6A	+	65	15	97	9	83	11
10	87553167	m6A	+	72	17	96	20	88	18
10	89214029	m6A	-	138	9	125	10	126	9
10	89214819	m6A	-	90	37	87	36	93	44
10	89583233	m6A	-	33	9	35	34	33	27
10	89758870	m6A	+	43	7	29	21	27	7
10	90905541	m6A	+	34	47	34	35	29	45
10	91222808	m6A	+	56	21	52	35	55	24
10	91864006	m6A	+	31	16	56	9	43	14
10	92351292	m6A	+	127	10	146	10	130	10
10	92645537	m6A	+	90	18	92	17	100	21
10	92654835	m6A	+	117	17	140	11	137	18
10	92654916	m6A	+	125	30	154	36	150	37
10	92655051	m6A	+	143	8	171	15	162	11
10	92694730	m6A	+	32	59	36	56	49	31
10	93515466	m6A	+	49	18	32	25	56	30
10	93528003	m6A	+	65	17	52	15	70	19
10	94333454	m6A	-	99	11	108	13	129	18
10	94333878	m6A	-	83	36	88	47	107	42
10	94334155	m6A	-	83	65	81	76	101	69
10	94601837	m6A	+	92	13	107	12	113	10
10	94613189	m6A	+	28	36	39	46	42	21
10	95237578	m6A	-	162	6	150	5	160	7
10	95606528	m6A	-	177	20	195	12	176	20
10	95606881	m6A	-	135	22	138	25	130	31
10	95613856	m6A	-	89	43	65	31	69	28
10	95663652	m6A	-	36	50	31	61	38	63
10	95663948	m6A	-	63	19	57	14	53	8
10	95664074	m6A	-	60	48	50	58	51	55
10	95664202	m6A	-	59	46	53	36	51	45
10	95664247	m6A	-	61	8	51	10	49	20
10	96059829	m6A	+	53	8	52	17	42	19
10	96060654	m6A	+	86	8	73	15	64	14
10	96060740	m6A	+	85	12	76	13	73	7
10	96518318	m6A	-	79	14	75	7	78	9
10	96520442	m6A	-	40	18	35	17	40	20
10	96521046	m6A	-	311	7	321	7	329	6
10	96521637	m6A	-	314	8	332	9	328	10
10	96750910	m6A	+	1518	16	1495	15	1353	16
10	96963948	m6A	+	43	26	50	22	35	23
10	96964177	m6A	+	38	26	48	29	32	38
10	97333227	m6A	-	53	26	65	28	66	24
10	97333279	m6A	-	38	58	53	49	58	41
10	97333610	m6A	-	26	27	35	31	50	10
10	97432833	m6A	+	461	39	457	36	522	37
10	97456896	m6A	+	72	54	88	44	88	47
10	97457023	m6A	+	76	8	87	8	91	10
10	97457086	m6A	+	77	40	86	41	99	40
10	97570518	m6A	+	46	37	42	36	57	44
10	97675467	m6A	+	37	14	26	23	45	13
10	97675827	m6A	+	41	46	33	33	51	26
10	97677686	m6A	-	34	15	33	27	69	17
10	97677721	m6A	-	34	9	31	16	67	15
10	97677798	m6A	-	34	9	30	33	63	16
10	98442570	m6A	-	59	12	80	8	56	9
10	98442894	m6A	-	46	22	65	22	46	17
10	99397360	m6A	-	164	7	188	11	157	10
10	99397441	m6A	-	122	33	157	26	128	29
10	99397452	m6A	-	149	12	182	15	154	14
10	99611314	m6A	-	29	34	41	29	43	26
10	99755703	m6A	+	95	33	85	35	85	36
10	100151689	m6A	-	27	7	36	11	38	10
10	100188483	m6A	-	146	14	163	13	140	13
10	100233260	m6A	-	53	9	48	6	47	15
10	100275175	m6A	-	266	30	274	27	279	23
10	100275203	m6A	-	270	76	274	70	268	71
10	100275306	m6A	-	242	55	251	55	248	57
10	100280220	m6A	-	230	8	238	8	231	10
10	100361573	m6A	+	66	6	58	5	58	12
10	100363423	m6A	+	669	14	601	12	729	15
10	100388308	m6A	+	43	21	42	7	35	11
10	100986473	m6A	-	389	14	412	15	430	13
10	100986697	m6A	-	312	51	339	54	350	59
10	100994075	m6A	+	112	10	106	11	147	10
10	101609454	m6A	+	137	9	140	16	136	18
10	101609515	m6A	+	139	6	148	10	139	7
10	101786291	m6A	-	49	14	51	10	61	25
10	101786322	m6A	-	47	8	51	10	59	5
10	101787440	m6A	-	38	26	44	23	56	21
10	102162397	m6A	+	199	24	175	23	256	23
10	102162846	m6A	+	257	11	236	7	230	11
10	102163094	m6A	+	305	10	279	12	297	10
10	102422804	m6A	+	101	12	99	15	91	15
10	102423020	m6A	+	94	40	96	50	77	40
10	102423412	m6A	-	55	11	68	9	108	13
10	102455821	m6A	+	31	6	42	7	42	10
10	102456083	m6A	+	36	11	46	13	51	16
10	102456258	m6A	+	38	24	47	19	52	15
10	102479357	m6A	-	141	14	151	10	224	12
10	102480310	m6A	-	49	12	57	18	74	24
10	102480389	m6A	-	48	19	52	12	64	14
10	102480395	m6A	-	41	22	50	12	50	24
10	102658224	m6A	+	43	28	60	18	71	34
10	102685890	m6A	-	137	10	132	8	197	11
10	102739063	m6A	+	45	18	41	20	54	22
10	102862948	m6A	+	71	14	75	11	77	8
10	102864101	m6A	+	103	19	110	24	103	26
10	102864401	m6A	+	60	22	79	35	77	26
10	103289893	m6A	+	78	28	93	17	86	17
10	103290013	m6A	+	74	8	86	7	83	10
10	103290181	m6A	+	83	10	101	21	92	10
10	103303312	m6A	-	153	16	183	18	158	25
10	103303715	m6A	-	141	34	152	43	145	49
10	103303855	m6A	-	142	8	158	14	144	12
10	103388272	m6A	+	79	18	65	29	68	16
10	103388448	m6A	+	78	12	64	22	72	18
10	104028250	m6A	+	60	10	43	14	45	24
10	104028769	m6A	+	71	17	64	17	65	14
10	110122158	m6A	+	34	18	33	6	27	7
10	110133734	m6A	+	98	53	105	42	95	48
10	110284874	m6A	+	68	7	75	9	70	13
10	110286451	m6A	+	119	11	144	13	138	13
10	110964986	m6A	+	25	16	28	11	31	13
10	111011855	m6A	+	60	15	68	13	71	16
10	111013392	m6A	+	115	20	140	9	154	12
10	112442333	m6A	-	48	10	55	6	50	8
10	112445243	m6A	-	52	48	77	47	52	42
10	112445314	m6A	-	53	8	80	5	54	7
10	112445382	m6A	-	60	40	81	41	53	32
10	112445517	m6A	-	50	28	75	17	46	35
10	113166861	m6A	+	46	22	46	33	48	27
10	113167046	m6A	+	58	21	56	27	58	22
10	113729715	m6A	+	35	6	27	11	30	10
10	114431527	m6A	-	56	12	60	5	56	5
10	114432092	m6A	-	42	14	52	23	49	29
10	114432335	m6A	-	30	30	41	37	36	17
10	114975214	m6A	+	52	50	58	38	71	46
10	114976962	m6A	+	124	13	128	7	171	13
10	116884886	m6A	-	40	5	43	14	34	6
10	116885833	m6A	-	27	7	33	6	29	10
10	117279830	m6A	-	28	29	28	11	36	17
10	117283325	m6A	-	70	43	68	59	88	57
10	117284031	m6A	-	50	24	33	24	58	26
10	117284070	m6A	-	45	20	37	30	61	16
10	117284145	m6A	-	47	45	35	57	53	49
10	117284464	m6A	-	30	37	27	59	40	45
10	117284652	m6A	-	31	32	30	27	44	20
10	118310694	m6A	-	68	7	93	6	80	10
10	118336328	m6A	-	94	13	100	16	109	12
10	118341912	m6A	-	37	5	38	8	37	11
10	119036055	m6A	-	445	14	509	12	521	18
10	119036073	m6A	-	439	51	485	53	509	51
10	119172420	m6A	-	1385	11	1550	9	1383	15
10	119500018	m6A	-	148	39	122	44	137	46
10	119500056	m6A	-	153	6	130	5	141	6
10	119500094	m6A	-	148	36	119	43	134	47
10	119575512	m6A	-	396	9	454	8	447	6
10	119575657	m6A	-	427	54	477	51	481	58
10	119677303	m6A	+	68	12	70	17	82	15
10	119677355	m6A	+	71	52	72	74	80	55
10	119677599	m6A	+	70	20	70	14	79	22
10	119940646	m6A	+	102	7	91	11	96	14
10	119941471	m6A	+	124	8	118	12	112	18
10	120908663	m6A	+	53	23	44	7	37	22
10	120908844	m6A	+	69	25	70	33	61	26
10	120909024	m6A	+	79	22	82	24	66	26
10	121741126	m6A	-	29	10	46	26	36	25
10	122430442	m6A	+	30	10	35	9	30	27
10	122982834	m6A	+	44	18	34	12	36	14
10	122992153	m6A	-	47	21	53	11	44	23
10	122994314	m6A	-	50	18	74	16	56	14
10	122994369	m6A	-	48	27	69	20	56	38
10	122994410	m6A	-	38	13	58	7	47	19
10	122996080	m6A	-	28	7	46	6	32	12
10	123155098	m6A	+	567	6	615	7	511	7
10	123162721	m6A	+	771	9	854	10	779	12
10	124398058	m6A	-	558	10	616	11	617	13
10	124835290	m6A	+	41	17	55	22	61	23
10	124836004	m6A	+	57	10	62	13	61	16
10	124942940	m6A	+	30	7	25	12	33	12
10	124942952	m6A	+	30	80	26	58	33	79
10	124943160	m6A	+	37	43	37	60	45	51
10	124943235	m6A	+	43	35	40	32	41	29
10	124943276	m6A	+	45	9	41	7	42	21
10	124984819	m6A	+	89	39	90	52	88	48
10	124985128	m6A	+	113	16	123	17	124	14
10	124985190	m6A	+	130	37	151	42	156	46
10	124985839	m6A	+	122	36	152	31	137	34
10	124989324	m6A	-	186	18	188	14	231	20
10	124989408	m6A	-	160	38	174	38	201	39
10	124989545	m6A	-	177	7	184	10	212	10
10	125836353	m6A	+	205	15	222	20	236	22
10	125841808	m6A	+	48	6	60	10	68	9
10	125841999	m6A	+	51	41	65	55	72	47
10	125842034	m6A	+	54	33	63	24	74	40
10	125842610	m6A	+	76	40	85	44	118	40
10	131947637	m6A	+	56	5	92	11	56	7
10	131955859	m6A	+	77	17	121	17	94	14
10	131955901	m6A	+	74	36	118	37	92	34
10	131956009	m6A	+	74	10	127	16	96	16
10	131956195	m6A	+	79	28	124	17	97	21
10	133279722	m6A	-	115	17	85	11	138	16
10	133312869	m6A	+	194	13	200	16	252	12
10	133313062	m6A	+	173	16	171	12	207	12
10	133369988	m6A	-	337	7	329	6	272	10
10	133420153	m6A	+	93	25	74	19	90	24
11	203062	m6A	-	28	46	49	47	43	56
11	214380	m6A	+	63	46	92	35	67	39
11	214399	m6A	+	58	26	80	30	63	30
11	214536	m6A	+	72	54	104	60	77	68
11	252727	m6A	+	205	24	193	24	234	27
11	252750	m6A	+	196	26	180	21	221	24
11	406383	m6A	-	77	5	59	12	90	14
11	532356	m6A	-	82	27	57	35	130	38
11	644418	m6A	-	184	11	206	13	256	8
11	644471	m6A	-	163	54	169	48	202	45
11	703064	m6A	+	34	6	29	17	38	13
11	703712	m6A	+	34	38	41	44	57	42
11	791294	m6A	-	29	17	33	18	30	33
11	824929	m6A	+	147	18	166	25	207	23
11	839907	m6A	-	130	31	126	35	165	33
11	869879	m6A	-	94	6	73	22	83	17
11	1010823	m6A	+	65	49	65	49	61	54
11	1276917	m6A	-	48	50	51	31	62	45
11	1277129	m6A	-	45	7	48	6	54	6
11	1469913	m6A	-	33	48	36	58	38	58
11	2397183	m6A	+	916	18	915	20	898	22
11	2944747	m6A	-	174	21	192	20	219	16
11	2944957	m6A	-	173	16	172	19	194	12
11	2945215	m6A	-	145	55	157	38	174	47
11	2945352	m6A	-	118	26	130	28	140	24
11	3001078	m6A	-	48	21	35	40	73	37
11	3001101	m6A	-	46	54	38	50	82	30
11	3358665	m6A	-	44	11	59	25	67	34
11	3358709	m6A	-	44	11	62	8	67	10
11	3358762	m6A	-	42	12	59	12	66	20
11	3359041	m6A	-	58	21	69	14	70	26
11	3360398	m6A	-	61	72	67	67	71	73
11	3360444	m6A	-	58	38	61	28	71	34
11	3712296	m6A	-	59	51	57	70	49	51
11	3712640	m6A	-	56	9	51	6	44	9
11	3825867	m6A	+	45	51	54	52	45	36
11	3826044	m6A	+	50	24	56	39	55	33
11	3827475	m6A	-	92	37	114	36	104	35
11	3827785	m6A	-	77	9	97	21	97	13
11	3827968	m6A	-	57	21	73	15	62	31
11	4138483	m6A	+	380	15	369	14	399	16
11	6476661	m6A	-	203	8	241	6	269	9
11	6476741	m6A	-	241	24	267	30	317	30
11	6477041	m6A	-	203	33	214	27	266	23
11	6477078	m6A	-	149	12	153	7	173	10
11	6482256	m6A	+	61	8	56	18	65	12
11	6600084	m6A	-	41	7	59	12	56	12
11	6600222	m6A	-	41	7	61	7	56	9
11	6613135	m6A	-	35	6	42	19	32	12
11	7996068	m6A	+	475	8	533	8	425	7
11	8684811	m6A	+	4276	6	4202	6	4450	7
11	8688827	m6A	+	58	52	73	49	107	57
11	8688942	m6A	+	60	7	83	8	124	6
11	8947541	m6A	-	70	9	91	13	88	11
11	9139368	m6A	-	64	30	62	16	50	22
11	9139598	m6A	-	55	44	57	40	54	50
11	9139634	m6A	-	56	18	53	13	54	13
11	9139644	m6A	-	54	24	55	16	53	23
11	9280896	m6A	-	59	19	54	24	67	21
11	9281309	m6A	-	44	18	45	29	56	27
11	9281466	m6A	-	50	10	43	7	57	23
11	9445306	m6A	+	59	15	68	16	82	24
11	9445553	m6A	+	142	26	148	26	178	30
11	9445746	m6A	+	187	12	195	16	224	15
11	9447589	m6A	+	100	6	77	8	76	5
11	9512550	m6A	+	98	11	88	17	75	23
11	9512587	m6A	+	96	5	90	8	75	7
11	9588721	m6A	+	169	28	143	33	138	33
11	9588988	m6A	+	124	29	105	33	100	31
11	9589407	m6A	+	171	12	155	14	144	17
11	10778833	m6A	+	49	16	45	18	53	13
11	10779257	m6A	+	125	10	133	14	152	12
11	10799706	m6A	-	1242	11	1220	10	1242	12
11	10852962	m6A	-	72	39	103	34	113	37
11	10853173	m6A	-	81	51	107	58	114	48
11	10853526	m6A	-	70	7	115	8	112	8
11	10853616	m6A	-	70	46	117	43	112	49
11	10853715	m6A	-	68	10	115	12	108	18
11	10854090	m6A	-	64	67	97	65	92	62
11	10854147	m6A	-	56	25	88	31	86	38
11	11956170	m6A	+	65	31	55	20	78	22
11	11956174	m6A	+	67	8	52	8	78	5
11	11956298	m6A	+	64	36	61	31	69	28
11	13388498	m6A	-	58	34	98	37	95	32
11	13389011	m6A	-	53	47	87	40	79	48
11	13729043	m6A	+	91	7	109	7	111	6
11	13729687	m6A	+	117	10	158	12	150	15
11	13729882	m6A	+	117	46	158	37	141	41
11	13731183	m6A	+	162	6	198	6	182	10
11	14278207	m6A	-	63	8	70	20	75	8
11	14278689	m6A	-	61	28	69	25	67	18
11	14457767	m6A	-	320	17	340	18	353	22
11	14494359	m6A	-	101	11	96	7	89	11
11	16755165	m6A	+	677	10	681	10	656	11
11	16755615	m6A	+	621	11	619	9	567	13
11	17086806	m6A	-	74	16	66	36	62	19
11	17088052	m6A	-	44	7	38	21	43	7
11	17088579	m6A	-	31	6	27	11	30	7
11	17309583	m6A	+	56	5	48	6	49	6
11	17788090	m6A	-	73	23	62	8	65	22
11	17788303	m6A	-	72	14	60	5	69	16
11	18083623	m6A	-	211	13	199	15	212	10
11	18366034	m6A	+	94	19	92	10	118	16
11	18366052	m6A	+	85	38	95	35	118	46
11	18366166	m6A	+	76	40	93	37	118	48
11	18366453	m6A	+	63	14	60	5	66	18
11	18407397	m6A	+	4416	41	4189	41	3868	42
11	18606547	m6A	-	62	11	72	8	80	8
11	18607184	m6A	-	59	29	55	31	48	31
11	18608694	m6A	-	26	19	35	11	34	12
11	19224594	m6A	-	37	22	48	12	33	21
11	20395854	m6A	+	50	12	58	5	60	10
11	20508513	m6A	+	87	14	80	14	86	16
11	22822681	m6A	-	35	20	25	8	38	8
11	27367392	m6A	-	47	23	46	41	52	27
11	27367870	m6A	-	37	35	32	38	39	41
11	27496966	m6A	-	47	11	47	21	40	30
11	27497421	m6A	-	53	13	62	13	48	17
11	28036312	m6A	-	77	29	70	47	74	36
11	28036318	m6A	-	73	8	66	14	71	18
11	28036486	m6A	-	64	16	49	18	53	15
11	31783516	m6A	+	46	11	64	9	64	17
11	31789482	m6A	-	54	17	59	12	55	7
11	31789758	m6A	-	50	8	54	13	53	9
11	31789771	m6A	-	51	31	52	60	51	39
11	32104475	m6A	+	310	11	403	7	305	12
11	32104496	m6A	+	348	24	435	22	337	27
11	32104638	m6A	+	346	35	437	41	333	38
11	32105448	m6A	+	429	20	538	20	401	21
11	32976662	m6A	+	28	36	26	27	32	28
11	32979125	m6A	+	57	23	69	22	73	29
11	32979672	m6A	+	83	25	83	29	93	27
11	33025895	m6A	+	26	54	32	69	36	47
11	33356597	m6A	+	54	28	48	17	56	29
11	33356815	m6A	+	62	26	52	38	59	27
11	33709601	m6A	-	108	17	113	9	102	20
11	33709966	m6A	-	84	7	90	8	61	8
11	33710199	m6A	-	168	18	193	12	182	8
11	33741643	m6A	-	56	16	67	10	78	18
11	34076364	m6A	+	46	9	58	17	42	10
11	34099484	m6A	+	294	48	375	51	346	51
11	34099509	m6A	+	244	12	327	13	289	14
11	34100743	m6A	+	350	13	419	20	387	19
11	34146263	m6A	+	55	51	57	54	56	52
11	34146621	m6A	+	71	25	61	21	72	35
11	35619489	m6A	+	25	36	30	53	28	46
11	35619944	m6A	+	43	44	51	35	63	36
11	35620501	m6A	+	73	10	77	9	94	8
11	35620523	m6A	+	87	15	84	12	104	10
11	43342601	m6A	+	178	28	167	39	190	32
11	43344153	m6A	+	380	6	353	6	358	6
11	43494029	m6A	+	29	14	37	19	28	25
11	43855550	m6A	+	300	10	311	13	282	17
11	43856260	m6A	+	367	7	381	11	360	12
11	44244542	m6A	+	53	21	63	13	64	25
11	44244636	m6A	+	59	10	76	8	76	8
11	44244805	m6A	+	58	24	72	11	78	14
11	46672486	m6A	+	65	31	59	24	64	23
11	46705678	m6A	+	27	26	41	37	43	28
11	46705897	m6A	+	28	39	38	47	45	31
11	46743794	m6A	-	154	12	172	9	162	14
11	46744052	m6A	-	106	32	125	34	115	34
11	47161882	m6A	+	45	36	42	40	38	47
11	47164373	m6A	-	41	42	34	32	44	34
11	47466871	m6A	-	53	17	53	24	58	26
11	47565728	m6A	+	198	10	180	10	167	13
11	47571605	m6A	+	267	63	244	58	260	58
11	47617615	m6A	-	39	15	40	5	52	12
11	47778387	m6A	-	129	10	134	11	116	13
11	47778798	m6A	-	122	13	117	10	100	13
11	47779058	m6A	-	108	41	102	41	91	60
11	47840463	m6A	-	27	18	32	16	27	37
11	57528630	m6A	-	80	5	76	7	69	10
11	57659735	m6A	+	65	15	84	17	87	18
11	57660963	m6A	+	111	6	159	17	148	12
11	57661029	m6A	+	111	62	160	59	144	62
11	57661464	m6A	+	136	8	174	12	162	10
11	57661514	m6A	+	118	37	153	27	140	31
11	57661546	m6A	+	142	44	179	42	178	36
11	57661632	m6A	+	138	46	181	47	168	46
11	57703759	m6A	-	54	6	64	11	74	8
11	57703828	m6A	-	60	5	69	6	94	15
11	57704024	m6A	-	60	10	69	17	96	19
11	57740676	m6A	+	332	28	353	28	355	29
11	57740852	m6A	+	300	6	320	8	297	6
11	57740894	m6A	+	301	39	308	38	277	35
11	59574614	m6A	-	93	28	103	26	114	27
11	59575333	m6A	-	70	11	79	8	80	9
11	59575573	m6A	-	68	19	79	29	71	34
11	59575778	m6A	-	52	21	62	21	57	26
11	59575826	m6A	-	52	23	59	36	56	36
11	59637468	m6A	-	63	8	57	5	52	6
11	59801360	m6A	+	25	16	38	10	43	9
11	59806462	m6A	-	203	20	264	25	221	23
11	59806522	m6A	-	243	22	293	26	244	23
11	61299970	m6A	-	256	16	263	22	267	24
11	61349093	m6A	-	68	16	73	10	103	7
11	61349486	m6A	-	56	41	62	34	82	42
11	61364489	m6A	+	65	22	71	24	75	25
11	61367966	m6A	+	73	8	78	14	86	16
11	61368665	m6A	+	73	32	75	29	90	28
11	61368805	m6A	+	76	49	77	66	88	56
11	61398478	m6A	+	36	61	27	74	38	55
11	61398601	m6A	+	34	6	29	7	39	15
11	61398631	m6A	+	36	14	31	10	42	12
11	61398749	m6A	+	36	28	31	13	31	23
11	61403215	m6A	-	183	47	194	48	184	52
11	61403225	m6A	-	114	46	133	52	117	48
11	61403227	m6A	-	177	16	188	15	179	17
11	61403280	m6A	-	178	11	186	10	190	12
11	61403471	m6A	-	160	8	168	8	165	13
11	61404028	m6A	-	93	17	84	20	79	18
11	61404487	m6A	-	50	22	46	33	43	21
11	61404644	m6A	-	42	24	33	9	35	17
11	61404670	m6A	-	41	44	29	52	34	53
11	61445994	m6A	+	93	33	114	32	114	44
11	61446025	m6A	+	90	14	118	24	115	24
11	61446205	m6A	+	87	32	132	39	126	31
11	61795902	m6A	+	93	42	77	35	74	47
11	61796103	m6A	+	126	32	114	25	117	30
11	61796468	m6A	+	141	33	119	34	172	30
11	61796891	m6A	+	210	11	203	16	334	12
11	61796897	m6A	+	201	16	197	21	329	21
11	62392835	m6A	+	36	39	28	54	31	29
11	62392884	m6A	+	41	39	36	47	28	25
11	62593667	m6A	-	84	10	103	9	140	12
11	62593878	m6A	-	56	21	66	18	83	11
11	62615438	m6A	-	63	13	62	19	101	11
11	62615649	m6A	-	59	8	57	25	90	13
11	62617107	m6A	-	31	10	35	26	48	8
11	62625306	m6A	-	201	8	179	6	230	7
11	62647164	m6A	-	31	10	40	5	52	12
11	62662985	m6A	-	108	33	106	33	181	34
11	62663006	m6A	-	114	8	113	6	206	7
11	62672281	m6A	+	31	39	39	49	105	42
11	62738420	m6A	+	87	8	90	11	88	8
11	62762548	m6A	+	34	9	32	25	33	18
11	62762631	m6A	+	38	18	30	33	35	20
11	62762647	m6A	+	34	29	28	14	35	34
11	62786865	m6A	+	37	22	47	23	42	26
11	62787270	m6A	+	32	34	36	31	39	18
11	62790312	m6A	+	46	39	39	36	42	50
11	62790679	m6A	-	67	67	83	59	80	61
11	62790689	m6A	-	75	15	90	17	81	15
11	62792235	m6A	-	163	20	188	19	198	26
11	62835512	m6A	-	61	12	76	8	100	10
11	62852553	m6A	-	928	7	849	5	662	8
11	62888446	m6A	+	1243	16	1215	17	1232	21
11	62888709	m6A	+	1343	32	1317	36	1420	34
11	63574934	m6A	-	55	33	51	33	61	34
11	63624926	m6A	-	26	15	32	16	31	19
11	63625367	m6A	-	33	24	38	10	36	14
11	63631144	m6A	-	54	22	43	35	30	30
11	63758386	m6A	+	426	28	419	31	443	39
11	63997220	m6A	+	367	9	416	10	282	9
11	63997521	m6A	+	375	16	415	14	314	12
11	64204270	m6A	+	227	38	181	40	201	29
11	64244552	m6A	-	419	5	405	5	379	6
11	64765473	m6A	-	205	13	185	9	198	12
11	64765816	m6A	-	79	13	67	10	88	11
11	64765914	m6A	-	69	19	56	7	68	15
11	64804322	m6A	-	41	15	45	16	45	20
11	65039815	m6A	+	72	28	82	32	99	29
11	65039978	m6A	+	81	14	103	15	115	16
11	65041623	m6A	+	53	11	66	15	65	12
11	65044507	m6A	+	88	25	116	30	142	30
11	65044758	m6A	+	89	33	112	37	147	35
11	65078534	m6A	-	69	16	68	12	79	14
11	65078973	m6A	-	29	21	30	17	26	31
11	65111429	m6A	+	176	23	149	20	174	23
11	65116135	m6A	+	52	15	34	24	26	50
11	65116614	m6A	-	97	19	92	17	103	22
11	65117362	m6A	-	61	20	50	32	31	36
11	65125992	m6A	+	25	32	31	29	43	49
11	65211505	m6A	+	49	29	61	23	73	33
11	65211885	m6A	+	62	32	79	38	98	33
11	65211896	m6A	+	60	37	79	29	97	34
11	65297424	m6A	+	82	8	104	8	139	12
11	65321508	m6A	+	27	11	29	17	26	15
11	65412620	m6A	+	32	22	34	38	38	24
11	65412790	m6A	+	34	38	34	41	33	58
11	65538561	m6A	+	37	14	27	30	46	24
11	65571526	m6A	+	197	19	165	21	237	11
11	65573710	m6A	+	115	12	111	10	140	16
11	65637022	m6A	+	28	14	28	14	31	19
11	65637321	m6A	+	33	18	33	18	44	16
11	65653646	m6A	-	77	20	90	20	120	24
11	65653771	m6A	-	80	16	95	15	140	18
11	65654411	m6A	-	50	42	51	41	79	46
11	65717678	m6A	-	35	6	29	7	73	10
11	65717778	m6A	-	62	13	43	9	127	14
11	65717837	m6A	-	58	28	43	44	127	25
11	65777828	m6A	-	26	23	35	20	51	16
11	65856009	m6A	-	2475	12	2640	11	2452	12
11	65891456	m6A	+	29	10	27	11	57	5
11	65891508	m6A	+	27	52	26	23	54	35
11	65996889	m6A	-	61	8	43	7	47	11
11	65997207	m6A	-	39	5	30	13	30	7
11	65998537	m6A	-	37	19	37	14	35	9
11	65998564	m6A	-	41	34	42	26	40	40
11	66068830	m6A	+	155	10	136	8	249	17
11	66337362	m6A	-	84	6	85	12	174	15
11	66337717	m6A	-	61	21	68	18	121	22
11	66345595	m6A	-	133	41	178	43	197	56
11	66345926	m6A	-	133	32	163	34	151	40
11	66346859	m6A	-	44	7	61	8	43	7
11	66509357	m6A	+	32	9	43	9	45	11
11	66627144	m6A	+	193	12	208	9	227	11
11	66627153	m6A	+	189	9	194	12	218	15
11	66627305	m6A	+	159	11	188	14	177	12
11	66643490	m6A	+	371	9	344	11	282	14
11	66643590	m6A	+	390	6	351	7	301	8
11	66646144	m6A	+	753	5	719	8	648	8
11	66665180	m6A	-	25	36	38	21	26	23
11	66676039	m6A	-	32	12	44	14	35	23
11	66676599	m6A	-	26	35	37	40	28	39
11	66845983	m6A	+	33	18	39	20	50	14
11	66846365	m6A	+	33	42	43	58	67	54
11	67257182	m6A	+	36	17	28	21	48	23
11	67257364	m6A	+	51	72	41	39	65	54
11	67257514	m6A	+	70	6	49	6	84	8
11	67627963	m6A	-	47	38	37	32	45	33
11	68053789	m6A	-	38	18	41	39	49	37
11	68053953	m6A	-	55	22	43	12	56	23
11	68261657	m6A	-	36	39	39	36	67	45
11	68261684	m6A	-	37	14	42	10	69	30
11	68261699	m6A	-	36	11	40	12	68	12
11	68262789	m6A	-	26	8	27	22	32	31
[truncated: 8,413 more rows]

## Sheet: Supplementary Table S2b
Supplementary Table S2b. m6A modification sites identified in the Human genome across three biological replicates of Mock samples. The table shows all m6A modification sites consistently detected across three biological replicates (M1, M2, and M3) in SARS-CoV-2-infected samples. Position indicates the nucleotide position in the chromosomes. Mod denotes the type of RNA modification detected. The s…
Chr	position	mod	strand	coverage M1	% mod read M1	coverage M2	% mod read M2	coverage M3	% mod read M3
1	633100	m6A	+	50	14	53	24	64	33
1	633952	m6A	+	209	9	151	8	166	9
1	854071	m6A	+	39	23	36	6	36	8
1	998994	m6A	-	269	19	293	17	366	13
1	999042	m6A	-	270	13	282	14	363	12
1	1055309	m6A	+	27	18	28	25	38	24
1	1055601	m6A	+	34	18	28	14	48	6
1	1217542	m6A	-	96	21	115	15	114	18
1	1232630	m6A	+	44	11	86	15	49	12
1	1233292	m6A	+	84	13	126	13	98	12
1	1233471	m6A	+	94	28	142	22	121	18
1	1233775	m6A	+	40	52	45	58	40	42
1	1233909	m6A	+	38	58	38	45	40	42
1	1233971	m6A	+	45	38	48	35	51	35
1	1234556	m6A	+	32	34	26	35	25	44
1	1234596	m6A	+	25	24	26	50	26	27
1	1234668	m6A	+	39	44	27	44	38	34
1	1234848	m6A	+	43	58	33	52	50	56
1	1254930	m6A	-	156	10	168	7	121	7
1	1255132	m6A	-	214	9	209	6	175	8
1	1255301	m6A	-	213	15	216	14	176	15
1	1311562	m6A	+	305	6	300	5	371	6
1	1311787	m6A	-	74	11	66	9	128	12
1	1319341	m6A	-	30	27	33	24	37	19
1	1319407	m6A	-	31	6	38	8	31	10
1	1327913	m6A	+	37	22	39	26	32	28
1	1328260	m6A	+	40	28	46	20	53	23
1	1328560	m6A	+	52	21	51	24	75	25
1	1328668	m6A	+	53	15	53	6	83	12
1	1335910	m6A	-	61	12	41	7	104	8
1	1373739	m6A	-	37	30	68	25	127	21
1	1374217	m6A	-	51	24	57	25	146	24
1	1387074	m6A	-	83	43	88	49	99	48
1	1387441	m6A	-	38	50	55	44	45	33
1	1402079	m6A	-	543	51	487	53	553	50
1	1402198	m6A	-	660	6	601	6	665	7
1	1496044	m6A	+	110	8	110	11	162	12
1	1541740	m6A	-	646	24	518	23	544	25
1	1562902	m6A	-	33	21	40	15	44	9
1	1598192	m6A	-	73	41	57	53	88	39
1	1598436	m6A	-	60	10	46	13	59	8
1	1598680	m6A	-	53	30	38	16	43	33
1	1599152	m6A	-	36	11	28	7	28	21
1	1661897	m6A	-	63	29	37	11	31	16
1	1662520	m6A	-	55	58	41	66	35	57
1	1663220	m6A	-	38	16	26	15	26	23
1	1751579	m6A	-	50	44	43	26	56	41
1	1751945	m6A	-	43	33	36	39	46	39
1	1752204	m6A	-	48	38	44	41	57	39
1	2307083	m6A	+	31	36	25	44	26	46
1	2307288	m6A	+	36	8	28	11	32	12
1	2307646	m6A	+	45	71	40	68	46	63
1	2308290	m6A	+	52	48	45	80	49	69
1	2308411	m6A	+	48	8	45	11	53	11
1	2403131	m6A	+	149	14	172	14	176	12
1	2405220	m6A	-	36	17	34	15	55	24
1	2405364	m6A	-	25	56	25	32	34	38
1	2508828	m6A	-	80	34	81	30	80	38
1	2591132	m6A	+	48	12	34	15	70	16
1	3628808	m6A	+	61	52	58	66	72	64
1	3628844	m6A	+	64	33	58	33	71	31
1	3629716	m6A	+	136	7	103	6	126	11
1	3629788	m6A	+	139	13	103	23	128	18
1	3629951	m6A	+	129	30	102	39	124	33
1	3630037	m6A	+	131	8	104	11	124	10
1	3631074	m6A	-	116	5	106	8	124	8
1	3780393	m6A	-	231	16	211	8	201	10
1	3786891	m6A	-	56	18	50	18	40	28
1	3890783	m6A	-	89	22	102	19	84	29
1	6223667	m6A	-	285	9	257	10	309	14
1	6223885	m6A	-	274	57	243	62	282	58
1	6224722	m6A	-	193	65	194	59	193	64
1	6224740	m6A	-	191	46	189	44	187	46
1	6224994	m6A	-	125	9	158	6	131	7
1	6225028	m6A	-	126	13	158	13	137	10
1	6225086	m6A	-	121	10	150	11	132	12
1	6591771	m6A	-	270	7	262	8	291	7
1	6593282	m6A	-	67	15	93	20	67	16
1	6593410	m6A	-	59	7	74	12	55	16
1	6593431	m6A	-	63	25	93	25	59	29
1	6593549	m6A	-	57	44	78	49	58	45
1	6599118	m6A	-	44	11	68	6	50	14
1	6599235	m6A	-	40	5	53	13	46	11
1	6599327	m6A	-	38	8	52	12	42	14
1	6601927	m6A	-	29	17	43	19	37	8
1	6632439	m6A	+	25	12	27	15	31	10
1	6632907	m6A	+	31	36	32	16	43	35
1	6633040	m6A	+	43	23	44	27	59	22
1	6633148	m6A	+	38	18	45	7	56	23
1	6633167	m6A	+	37	30	50	24	50	26
1	6634635	m6A	-	56	23	63	21	54	24
1	6635487	m6A	-	32	41	33	46	27	44
1	7780605	m6A	+	174	14	140	11	176	8
1	7780836	m6A	+	191	12	147	11	195	9
1	7780934	m6A	+	204	7	159	7	211	7
1	8012809	m6A	-	91	6	88	9	131	5
1	8013279	m6A	-	55	31	57	25	78	38
1	8013384	m6A	-	50	28	53	32	67	34
1	8013983	m6A	-	30	60	41	51	42	57
1	8014044	m6A	-	29	24	32	16	42	14
1	8014059	m6A	-	32	28	36	31	42	33
1	8014095	m6A	-	32	31	33	36	39	54
1	9580146	m6A	+	229	35	188	32	231	28
1	9580175	m6A	+	238	15	191	19	242	12
1	9582404	m6A	+	220	40	183	37	235	42
1	9582586	m6A	+	262	18	206	17	269	15
1	9582634	m6A	+	238	18	189	15	251	18
1	9604562	m6A	+	114	9	59	12	88	10
1	9729784	m6A	-	52	65	37	57	62	45
1	9729959	m6A	-	61	39	40	25	47	30
1	9730202	m6A	-	47	8	28	18	42	10
1	9850506	m6A	-	40	35	38	26	46	26
1	10180347	m6A	+	36	22	43	21	34	18
1	10180763	m6A	+	39	5	45	11	34	6
1	10381442	m6A	+	42	12	30	7	32	6
1	10419869	m6A	+	553	30	487	26	682	27
1	10419947	m6A	+	558	11	487	8	683	12
1	10456802	m6A	-	40	15	29	10	39	20
1	10461303	m6A	-	56	43	30	37	61	51
1	10461635	m6A	-	44	11	29	21	62	13
1	10462836	m6A	-	30	43	28	36	70	26
1	10462956	m6A	-	68	15	68	9	148	19
1	10630717	m6A	+	74	24	47	17	79	20
1	11022963	m6A	+	150	57	133	51	115	63
1	11023511	m6A	+	255	38	243	46	231	42
1	11023639	m6A	+	258	31	241	33	230	26
1	11023659	m6A	+	290	11	254	6	256	11
1	11023841	m6A	+	283	24	274	24	257	21
1	11023870	m6A	+	288	12	272	8	260	15
1	11051608	m6A	-	45	11	47	13	46	15
1	11054705	m6A	-	1118	18	1020	17	1348	18
1	11106975	m6A	-	44	14	49	8	49	16
1	11107042	m6A	-	51	29	52	17	54	17
1	11273888	m6A	+	61	15	59	8	38	10
1	11286047	m6A	+	94	45	76	43	60	47
1	11286073	m6A	+	104	62	76	51	67	63
1	11287447	m6A	+	38	10	28	14	37	16
1	11674735	m6A	-	502	12	462	10	566	9
1	11750280	m6A	+	145	37	142	42	215	35
1	11750522	m6A	+	170	44	148	43	246	48
1	11919717	m6A	-	62	16	59	10	88	11
1	11922825	m6A	-	123	7	143	7	139	6
1	11925299	m6A	-	65	40	79	42	73	33
1	11925665	m6A	-	33	39	38	34	39	44
1	11925875	m6A	-	26	27	31	26	31	6
1	11974831	m6A	+	80	40	54	48	112	38
1	11975022	m6A	+	96	21	62	19	149	15
1	11975135	m6A	+	100	22	64	30	169	31
1	11975175	m6A	+	80	26	61	26	135	26
1	11975234	m6A	+	106	56	73	53	183	42
1	11975300	m6A	+	102	28	71	28	160	22
1	12012336	m6A	+	38	13	32	9	35	11
1	12012623	m6A	+	89	28	57	21	71	16
1	12013063	m6A	+	141	36	96	30	121	34
1	12568168	m6A	-	37	68	27	74	49	65
1	13616217	m6A	+	60	8	78	9	80	16
1	15430065	m6A	+	153	18	118	13	170	14
1	15668531	m6A	+	54	26	52	23	36	14
1	15807364	m6A	-	218	7	141	11	260	7
1	15939643	m6A	+	69	19	61	10	84	16
1	15939662	m6A	+	84	46	68	32	91	41
1	15939800	m6A	+	91	48	75	37	120	43
1	15939867	m6A	+	88	23	66	14	107	17
1	15939885	m6A	+	101	50	77	39	128	38
1	15940217	m6A	+	108	7	92	8	144	12
1	15940314	m6A	+	92	30	86	13	128	31
1	16124789	m6A	-	63	21	52	19	71	14
1	16125126	m6A	-	47	36	39	41	45	40
1	16125253	m6A	-	44	9	38	10	42	10
1	16250736	m6A	-	64	19	49	14	80	20
1	16250744	m6A	-	64	33	49	49	77	47
1	16250874	m6A	-	59	25	43	30	69	25
1	16250990	m6A	-	55	29	38	45	56	27
1	16251267	m6A	-	45	16	39	15	44	16
1	16251386	m6A	-	43	54	37	49	47	64
1	16251568	m6A	-	39	10	35	9	41	7
1	16395228	m6A	+	59	36	79	44	105	32
1	16395427	m6A	+	77	22	93	26	147	21
1	16397911	m6A	+	207	16	181	20	272	16
1	16459161	m6A	+	70	74	71	73	75	61
1	16459169	m6A	+	74	46	69	62	78	45
1	16618372	m6A	-	60	28	66	33	67	27
1	16618878	m6A	-	58	22	48	17	51	10
1	16685504	m6A	-	137	15	93	5	175	13
1	16974544	m6A	-	52	6	55	6	59	7
1	17407138	m6A	-	317	7	267	8	370	6
1	17407203	m6A	-	304	16	262	18	349	16
1	17407838	m6A	-	121	67	139	72	114	56
1	17408108	m6A	-	77	42	83	59	70	49
1	17408250	m6A	-	72	31	87	33	75	24
1	17408361	m6A	-	48	33	65	34	47	26
1	17408962	m6A	-	30	10	39	26	25	16
1	19219292	m6A	-	81	41	95	52	77	61
1	19219341	m6A	-	77	43	89	43	74	35
1	19219462	m6A	-	64	6	94	5	64	14
1	19258835	m6A	+	94	15	85	15	201	11
1	19258842	m6A	+	85	22	81	24	191	19

## Sheet: Supplementary Table S2c
Supplementary Table S2c.The list of positions that modification was seen in all six replicates
Chr	position
1	633100
1	633952
1	998994
1	999042
1	1217542
1	1232630
1	1233292
1	1233471
1	1233775
1	1233909
1	1233971
1	1254930
1	1255132
1	1255301
1	1311787
1	1327913
1	1328260
1	1328560
1	1328668
1	1373739
1	1374217
1	1387074
1	1402079
1	1402198
1	1496044
1	1541740
1	1562902
1	1598192
1	1598680
1	1751579
1	1751945
1	1752204
1	2308290
1	2403131
1	2405220
1	2508828
1	2591132
1	3628808
1	3628844
1	3629788
1	3629951
1	3631074
1	3780393
1	3786891
1	3890783
1	6223667
1	6223885
1	6224722
1	6224740
1	6224994
1	6225028
1	6225086
1	6591771
1	6593431
1	6634635
1	7780605
1	7780836
1	7780934
1	8013279
1	8013384
1	9580146
1	9580175
1	9582404
1	9582586
1	9582634
1	9604562
1	9729784
1	9729959
1	9850506
1	10419869
1	10419947
1	10456802
1	10461303
1	10461635
1	10462836
1	10462956
1	10630717
1	11022963
1	11023511
1	11023639
1	11023659
1	11023841
1	11023870
1	11054705
1	11107042
1	11286047
1	11286073
1	11674735
1	11750280
1	11750522
1	11919717
1	11925299
1	11974831
1	11975022
1	11975135
1	11975175
1	11975234
1	11975300
1	12012623
1	12013063
1	13616217
1	15430065
1	15668531
1	15939643
1	15939662
1	15939800
1	15939867
1	15939885
1	15940314
1	16124789
1	16250736
1	16250744
1	16250874
1	16250990
1	16395228
1	16395427
1	16397911
1	16459161
1	16459169
1	16618372
1	16618878
1	16685504
1	17407203
1	17407838
1	17408108
1	17408250
1	19219292
1	19219341
1	19258835
1	19258842
1	19258887
1	20500231
1	20500296
1	20500308
1	20650927
1	20742840
1	20806687
1	20806975
1	20807040
1	22092276
1	23083585
1	23310260
1	23558264
1	23559439
1	23751715
1	23751909
1	23751950
1	23759580
1	23759656
1	23795369
1	23845545
1	23845740
1	23962175
1	23962749
1	23965378
1	23969587
1	24672889
1	24672937
1	24840924
1	25242390
1	25242606
1	25338454
1	25361435
1	25361462
1	25361664
1	25361810
1	25362129
1	25498423
1	25832157
1	25832192
1	25832722
1	25835029
1	25835119
1	25835221
1	25835242
1	25835381
1	25835533
1	25835581
1	25835673
1	25900900
1	25900964
1	26170768
1	26278041
1	26281152
1	26475600
1	26574381
1	26574556
1	26879533
1	26946255
1	26946289
1	27335611
1	27336198
1	27405016
1	27405533
1	27822295
1	27850175
1	27850294

## Sheet: Supplementary Table S3a
Supplementary Table S3a. List of 135 RNA modification positions showing significantly higher modification rates in infected cells compared to mock-infected cells. The table was generated using the xpore tool and includes the following columns: id (unique identifier for the transcript), gene_name (name of the gene containing the modification), position (position of the modification within the tran…
id	gene_name	position	kmer	diff_mod_rate_infected_vs_mock	pval_infected_vs_mock	z_score_infected_vs_mock	mod_rate_mock-rep1	mod_rate_mock-rep2	mod_rate_mock-rep3	mod_rate_infected-rep1	mod_rate_infected-rep2	mod_rate_infected-rep3	coverage_mock-rep1	coverage_mock-rep2	coverage_mock-rep3	coverage_infected-rep1	coverage_infected-rep2	coverage_infected-rep3	mu_unmod	mu_mod	sigma2_unmod	sigma2_mod	conf_mu_unmod	conf_mu_mod	mod_assignment	t-test
ENST00000026218	PIGQ	2249	ACAGC	0.506266	0.0001758	3.75147	0.386454	0.190506	0.234837	0.590426	0.999952	0.740216	18	19	31	17	21	17	86.837	91.6669	16.3438	7.91014	0.85148	0.446252	higher	0.00221091
ENST00000233330	RTKN	2023	ATTGT	0.513648	4.69713e-06	4.57788	0.188629	0.528584	0.558419	0.999944	0.99995	0.816681	20	18	40	18	20	17	84.1477	86.6288	1.45976	5.38462	0.713695	0.569104	higher	0.0172057
ENST00000236137	SLC19A2	1095	TCCTG	0.510877	2.78297e-05	4.19054	0.557213	5.88166e-05	0.350707	0.999944	0.782996	0.65767	30	17	39	18	19	22	72.6151	75.8404	4.93075	6.60074	0.678188	0.073873	higher	0.00164697
ENST00000258884	ABHD17C	2318	CTTGG	0.574493	1.71847e-07	5.22747	0.376665	6.24922e-05	0.500783	0.899053	0.877669	0.824267	38	16	25	22	29	33	88.7392	92.277	9.03181	3.99876	0.868356	0.133414	higher	7.06257e-05
ENST00000261034	SLC35A5	2300	TTACA	0.55571	1.76125e-07	5.22292	0.176182	5.88166e-05	0.448413	0.547742	0.999966	0.744077	37	17	32	25	29	41	78.9583	81.6794	1.78047	6.73069	0.660741	0.391531	higher	0.000241492
ENST00000261681	MPP5	1967	GTGGT	0.603152	4.17476e-08	5.4833	0.439326	4.34745e-05	0.381284	0.99995	0.734863	0.895295	30	23	39	20	17	20	99.3023	102.078	18.3179	3.00297	0.919686	0.425701	higher	0.00262823
ENST00000263663	TAF1B	2283	CCAGA	0.537528	9.99373e-05	3.89074	0.456573	4.9995e-05	0.432037	0.611909	0.889388	0.999947	16	20	25	15	15	19	76.8563	84.0979	37.6042	14.9683	0.900509	0.121689	higher	0.000664239
ENST00000265149	TET2	8785	AGGAG	0.554899	7.31312e-07	4.95286	0.525386	0.576568	4.9995e-05	0.766782	0.999955	0.999964	27	24	20	26	22	28	118.122	114.813	8.21226	4.62574	0.651425	0.553675	lower	6.41288e-05
ENST00000265087	STC2	3004	CAACT	0.591591	1.27099e-08	5.68992	0.387364	0.371184	0.289203	0.999938	0.999938	0.822649	34	26	32	16	16	17	96.7424	94.1932	2.30581	12.0582	0.85456	0.578483	lower	0.00192477
ENST00000272430	RTKN	1938	ATTGT	0.591369	8.60806e-10	6.13329	0.18888	0.450497	0.586358	0.999947	0.999952	0.999941	20	17	40	19	21	17	84.2155	86.4217	1.55993	5.59612	0.732859	0.623283	higher	0.0209174
ENST00000286364	RASA2	4157	GGTTA	0.6065	2.82851e-08	5.55173	4.76145e-05	3.70343e-05	5.55494e-05	0.672481	0.429136	0.718024	21	27	18	21	21	19	109.548	101.732	49.5292	16.4501	0.992367	0.292248	lower	0.00237742
ENST00000292450	ZSCAN21	1800	GCAGA	0.541668	1.00448e-05	4.41621	0.128457	0.167511	0.317844	0.623031	0.999957	0.615828	33	18	30	21	23	20	97.8557	105.361	14.531	44.2193	0.683618	0.285961	higher	2.59623e-05
ENST00000295992	PCOLCE2	1830	GAAGC	0.523728	8.719e-08	5.35158	0.517145	3.84586e-05	0.408058	0.932452	0.766304	0.797669	45	26	46	25	33	45	100.46	104.129	35.5366	5.18406	0.996104	0.363613	higher	0.00444761
ENST00000301454	SLC25A23	2179	ATCCT	0.529496	2.28675e-05	4.23488	0.337957	3.03012e-05	0.133063	0.499069	0.560527	0.999941	31	33	45	20	17	17	72.2433	76.2423	4.08074	13.0583	0.572888	0.240033	higher	2.15262e-05
ENST00000304538	PRDM10	4608	GCTTC	0.533707	5.66279e-06	4.5386	0.421438	0.656888	0.320404	0.999957	0.999947	0.999947	18	19	17	23	19	19	78.3254	80.4358	1.08223	4.88681	0.886512	0.310203	higher	0.0145993
ENST00000304874	ASL	904	ATTCA	0.520833	2.35315e-05	4.22844	0.168896	0.201294	0.225232	0.66957	0.488417	0.999933	33	37	36	23	20	15	77.7729	80.3474	1.46605	6.44335	0.747234	0.356818	higher	0.00650481
ENST00000305557	RTKN	2402	ATTGT	0.550733	1.65422e-08	5.64475	0.194672	0.566791	0.586177	0.999944	0.999952	0.999941	20	18	40	18	21	17	84.1832	86.4428	1.49265	5.61537	0.723707	0.617669	higher	0.0250588
ENST00000306085	TRIM56	5740	AGGTG	0.516989	4.75777e-06	4.57519	0.428495	0.173835	0.387417	0.763661	0.999955	0.777099	33	20	41	25	22	23	116.478	121.148	8.59053	15.1264	0.818918	0.247365	higher	0.00191267
ENST00000310190	CCS	720	GGAGA	0.51196	7.84272e-05	3.94916	6.66578e-05	0.521587	0.49324	0.714732	0.999933	0.83611	15	22	31	19	15	19	121.54	114.795	34.0563	16.0098	0.710708	0.415344	lower	0.0317047
ENST00000310421	VCPIP1	3677	GAAAA	0.514559	1.07627e-07	5.31335	0.383588	0.557244	0.325376	0.809981	0.999952	0.999952	40	32	45	16	21	21	106.485	108.686	1.55348	6.25228	0.980577	0.397892	higher	0.00154305
ENST00000310513	CELF1	3353	TGGGT	0.640646	1.61321e-12	7.06439	0.209912	0.581033	0.286958	0.999938	0.999938	0.999967	28	32	25	16	16	30	113.46	109.723	3.33771	25.6237	0.75564	0.540836	lower	0.00873241
ENST00000310826	ZBTB21	4080	AAACA	0.529155	2.76525e-05	4.19198	0.283574	6.66578e-05	0.291146	0.396514	0.765796	0.999941	32	15	39	26	15	17	99.899	96.1183	7.90931	5.53025	0.880421	0.34444	lower	0.00258333
ENST00000311234	INTS6	2036	TGAAG	0.634759	2.25819e-18	8.74359	0.50841	0.422444	0.164756	0.99996	0.999966	0.99996	45	38	48	25	29	25	118.199	110.914	24.7496	30.7972	0.535073	0.490197	lower	2.02069e-07
ENST00000316045	ZNF518A	5675	ACCAG	0.54731	3.85528e-08	5.49736	0.229003	0.378053	0.536744	0.99995	0.999957	0.785825	36	33	30	20	23	28	72.9901	75.0953	0.840386	5.68567	0.754405	0.190009	higher	0.00152712
ENST00000317907	TTC27	863	ATTGA	0.527531	4.55183e-07	5.0443	0.464794	0.450932	0.263396	0.761801	0.999957	0.999957	33	36	27	16	23	23	90.2531	92.6444	1.58426	4.07718	0.964812	0.390741	higher	0.000331626
ENST00000325366	C5orf22	1620	GATGG	0.515976	1.4683e-07	5.25649	0.152565	2.941e-05	0.249091	0.685683	0.767701	0.496231	28	34	48	30	37	39	83.5314	81.0341	8.00874	1.29379	0.87855	0.622379	lower	0.00104202
ENST00000327578	PCM1	4772	CTTTT	0.540007	1.26432e-06	4.84528	3.1248e-05	3.57117e-05	4.34745e-05	0.265589	0.879701	0.474842	32	28	23	23	19	18	80.0774	78.7056	4.90917	0.776014	0.85205	0.61017	lower	0.0102564
ENST00000336454	CDC14A	3870	ATAAA	0.503614	3.92307e-06	4.61542	0.473991	0.381137	0.63389	0.999958	0.999958	0.999944	24	15	23	24	24	18	87.6575	91.16	2.56998	10.0351	0.725469	0.13276	higher	0.0102717
ENST00000339360	RAP1GDS1	516	TGACT	0.523575	1.95193e-05	4.27032	0.225685	0.396619	3.44804e-05	0.674505	0.801689	0.716868	34	25	29	23	17	24	121.135	116.76	14.6165	6.501	0.873078	0.283277	lower	0.00498324
ENST00000340553	FOXN2	3982	TTTTG	0.54573	4.33057e-05	4.0891	0.448601	5.55494e-05	0.44085	0.999941	0.99995	0.526804	23	18	18	17	20	17	80.226	82.0075	0.895901	4.04401	0.683196	0.619763	higher	0.0242779
ENST00000342512	PANK1	510	GGCGG	0.52996	9.94493e-05	3.89193	0.152213	0.158258	5.88166e-05	0.799763	0.416678	0.68397	15	25	17	18	16	16	102.129	94.5819	17.5083	73.1128	0.690642	0.615976	lower	0.00469781
ENST00000352689	MKLN1	10238	GACAA	0.515698	2.4893e-05	4.21577	0.0963729	0.0588805	4.76145e-05	0.480736	0.58707	0.634588	27	23	21	18	20	18	80.0511	82.8388	1.80932	6.74816	0.801634	0.531703	higher	0.000441124
ENST00000356917	CREM	990	TTAAA	0.526448	1.95723e-05	4.26971	0.550847	4.76145e-05	0.536943	0.900025	0.869942	0.897214	22	21	24	16	27	19	92.9297	95.675	8.94724	2.14613	0.772301	0.233097	higher	0.00806358
ENST00000357387	RICTOR	6956	ACTTC	0.588085	2.61123e-06	4.69925	0.342481	4.16632e-05	0.526901	0.999938	0.999944	0.633796	20	24	22	16	18	18	79.1016	81.9172	1.93635	3.98454	0.608837	0.514585	higher	0.000680874
ENST00000357799	SGO2	1359	TTCAG	0.536653	1.35196e-07	5.27166	0.24189	0.58724	0.560753	0.99995	0.999958	0.999933	26	21	24	20	24	15	74.3782	77.81	3.21054	8.77673	0.638114	0.306905	higher	0.000534455
ENST00000358825	PRDM10	5104	GCTTC	0.533707	5.66279e-06	4.5386	0.421438	0.656888	0.320404	0.999957	0.999947	0.999947	18	19	17	23	19	19	78.3254	80.4358	1.08223	4.88681	0.886512	0.310203	higher	0.0145993
ENST00000359039	KLHL9	3239	TGTTT	0.565036	4.61522e-08	5.46553	0.244467	0.830276	0.230001	0.999938	0.999958	0.999955	25	18	26	16	24	22	111.341	105.446	9.0627	51.073	0.804852	0.589262	lower	0.0450022
ENST00000359039	KLHL9	3255	ATTTT	0.527808	3.55615e-05	4.13457	0.176559	0.531205	0.0848783	0.999941	0.376171	0.999955	26	17	27	17	23	22	80.0457	82.5146	2.02155	7.83153	0.571625	0.491696	higher	0.0316982
ENST00000359788	ZNF675	1554	ATCCA	0.50672	3.57774e-05	4.13318	4.76145e-05	4.16632e-05	0.185659	0.999944	0.225983	0.479981	21	24	18	18	23	20	69.8449	71.4095	0.841778	5.40858	0.867018	0.60808	higher	0.00932462
ENST00000360871	PRDM10	5092	GCTTC	0.533707	5.66279e-06	4.5386	0.421438	0.656888	0.320404	0.999957	0.999947	0.999947	18	19	17	23	19	19	78.3254	80.4358	1.08223	4.88681	0.886512	0.310203	higher	0.0145993
ENST00000361175	PAPSS2	3568	AATAT	0.54893	3.00282e-06	4.67063	0.446111	5.88166e-05	0.372938	0.731531	0.999938	0.73443	29	17	40	24	16	23	99.3444	111.952	31.302	59.5883	0.971497	0.0410207	higher	4.77516e-05
ENST00000361556	OSBPL9	498	CCTCC	0.568331	5.52037e-06	4.54397	0.317783	0.163988	0.195923	0.683577	0.999955	0.699156	30	27	31	15	22	15	72.3693	69.8708	1.4224	9.57117	0.994596	0.38436	lower	0.0105831
ENST00000366513	CNST	4344	GCTTA	0.501493	6.8151e-07	4.96656	0.222684	0.459085	0.642578	0.999957	0.828916	0.999952	33	25	36	23	28	21	77.71	79.5946	0.823094	3.27381	0.963754	0.409821	higher	0.00280016
ENST00000366857	CNIH4	1176	GTGCG	0.510863	0.000216776	3.69862	6.66578e-05	6.66578e-05	0.195814	0.368547	0.360057	0.999933	15	15	17	16	17	15	87.3516	84.2805	5.30388	4.90397	0.941011	0.3643	lower	0.00458409
ENST00000367104	SERAC1	3403	ATTTC	0.528337	5.01618e-05	4.05487	0.110332	0.143191	0.183982	0.999947	0.496812	0.525755	27	17	25	19	17	21	78.072	81.406	1.63995	10.8539	0.879759	0.123287	higher	0.00296856
ENST00000367976	CTGF	1989	TAGAA	0.599385	2.80838e-06	4.68436	0.488123	0.171838	0.280807	0.999952	0.73903	0.999941	22	17	16	21	17	17	123.61	118.173	11.0793	25.7055	0.806275	0.495898	lower	0.00588834
ENST00000372629	TCEAL4	1123	AATGA	0.521178	1.14221e-10	6.44682	0.51998	5.2626e-05	0.535805	0.999963	0.999944	0.619465	34	19	135	27	18	68	85.298	80.9324	16.6725	4.84783	0.992172	0.263466	lower	0.00499401
ENST00000373284	TOR2A	898	AGGGA	0.539176	1.09122e-05	4.39826	4.34745e-05	0.382525	0.477545	0.894093	0.730967	0.85258	23	25	28	18	20	24	115.08	119.243	15.8522	6.33548	0.843392	0.406367	higher	0.00278339
ENST00000378204	EXT1	2227	TTTAA	0.523326	9.62248e-06	4.42549	0.419916	3.70343e-05	0.269288	0.999933	0.259316	0.999971	32	27	32	15	20	35	85.1325	82.5109	1.94301	7.83783	0.778334	0.432926	lower	0.000265663
ENST00000380013	TET2	8876	AGGAG	0.554899	7.31312e-07	4.95286	0.525386	0.576568	4.9995e-05	0.766782	0.999955	0.999964	27	24	20	26	22	28	118.122	114.813	8.21226	4.62574	0.651425	0.553675	lower	6.41288e-05
ENST00000380839	ASL	940	ATTCA	0.520833	2.35315e-05	4.22844	0.168896	0.201294	0.225232	0.66957	0.488417	0.999933	33	37	36	23	20	15	77.7729	80.3474	1.46605	6.44335	0.747234	0.356818	higher	0.00650481
ENST00000380985	NLN	1032	CCACT	0.541233	4.06873e-06	4.60784	4.9995e-05	4.76145e-05	4.9995e-05	0.428911	0.519082	0.675855	20	21	20	17	17	20	77.16	80.1033	4.74733	3.36603	0.697784	0.239082	higher	0.000528596
ENST00000381396	CCP110	1205	CTTTT	0.506398	0.00014236	3.80403	5.55494e-05	0.183608	0.0864852	0.999933	0.369675	0.419735	18	31	20	15	18	18	79.4022	77.9314	0.664437	2.13837	0.875824	0.366609	lower	0.00116896
ENST00000390665	PPP2R3B	1279	AGTGC	0.676113	1.98532e-09	5.999	0.17237	5.2626e-05	0.277139	0.999944	0.728609	0.749346	33	19	37	18	17	16	103.984	121.553	120.013	97.1469	0.489549	0.261844	higher	2.18788e-06
ENST00000392990	PAPOLA	1918	TCTTC	0.561274	2.92032e-06	4.67635	0.300033	0.246869	0.297375	0.999944	0.528209	0.999944	22	25	31	18	25	18	75.8495	78.4101	1.73804	11.107	0.643345	0.55179	higher	0.0360658
ENST00000393447	ST7	1319	AGCTG	0.524442	2.95572e-06	4.67387	0.186538	0.209935	0.461215	0.999958	0.999963	0.431092	33	19	47	24	27	22	117.506	114.675	2.19706	8.62513	0.985146	0.436006	lower	0.00420686
ENST00000394196	CHD2	8744	TATGG	0.51044	2.23869e-08	5.59246	2.941e-05	3.33311e-05	3.57117e-05	0.776318	0.257174	0.497927	34	30	28	25	37	28	85.5568	83.085	5.18991	2.2735	0.835575	0.397417	lower	0.00661112
ENST00000395332	ASL	1010	ATTCA	0.533078	1.71876e-05	4.29861	0.112703	0.193664	0.235873	0.62217	0.519371	0.999933	27	36	34	22	19	15	77.7944	80.4069	1.42573	6.37306	0.755114	0.342008	higher	0.00590466
ENST00000395290	CELF1	6447	TGGGT	0.640646	1.61321e-12	7.06439	0.209912	0.581033	0.286958	0.999938	0.999938	0.999967	28	32	25	16	16	30	113.46	109.723	3.33771	25.6237	0.75564	0.540836	lower	0.00873241
ENST00000395671	TRIM16L	1771	CTCCC	0.531123	5.07945e-06	4.56148	3.33311e-05	4.34745e-05	0.0508348	0.999947	0.318182	0.326152	30	23	44	19	21	18	67.9009	69.4883	1.01531	6.89434	0.906245	0.419127	higher	0.00482025
ENST00000395829	TRABD	1411	GGGCT	0.54544	2.16529e-07	5.18456	0.592695	4.9995e-05	0.507877	0.999944	0.909162	0.827836	27	20	48	18	21	25	114.555	121.56	65.5143	15.4362	0.810193	0.118924	higher	0.0117433
ENST00000396060	GTF2A2	817	GATAT	0.504095	4.87692e-05	4.06145	0.299189	0.324177	5.88166e-05	0.778922	0.798313	0.558474	33	22	17	23	16	32	89.1672	95.745	8.77579	42.7744	0.972407	0.279246	higher	0.0188074
ENST00000396208	CCP110	1004	CTTTT	0.506398	0.00014236	3.80403	5.55494e-05	0.183608	0.0864852	0.999933	0.369675	0.419735	18	31	20	15	18	18	79.4022	77.9314	0.664437	2.13837	0.875824	0.366609	lower	0.00116896
ENST00000396212	CCP110	1394	CTTTT	0.506398	0.00014236	3.80403	5.55494e-05	0.183608	0.0864852	0.999933	0.369675	0.419735	18	31	20	15	18	18	79.4022	77.9314	0.664437	2.13837	0.875824	0.366609	lower	0.00116896
ENST00000397128	PRKAA1	3485	ATGTA	0.54179	7.22612e-05	3.96872	0.343342	0.349876	5.2626e-05	0.724824	0.999947	0.593869	21	19	19	18	19	17	87.9453	82.249	25.3199	10.7155	0.860421	0.0924134	lower	0.000871929
ENST00000398505	ZBTB21	3477	AAACA	0.529155	2.76525e-05	4.19198	0.283574	6.66578e-05	0.291146	0.396514	0.765796	0.999941	32	15	39	26	15	17	99.899	96.1183	7.90931	5.53025	0.880421	0.34444	lower	0.00258333
ENST00000399782	BCL2L13	771	TTTCA	0.530438	7.68092e-06	4.47389	0.35287	0.398023	0.230524	0.999962	0.57281	0.999958	23	23	27	26	26	24	77.2389	79.8364	1.89934	6.3294	0.666852	0.409735	higher	0.000788726
ENST00000412423	IQCJ-SCHIP1	1990	ATGTG	0.531051	8.23433e-06	4.459	3.2256e-05	5.88166e-05	0.455096	0.875473	0.699123	0.473743	31	17	34	18	20	32	87.4811	80.8264	32.729	11.5435	0.915487	0.0980477	lower	0.00111556
ENST00000423662	PRDM10	4791	GCTTC	0.533707	5.66279e-06	4.5386	0.421438	0.656888	0.320404	0.999957	0.999947	0.999947	18	19	17	23	19	19	78.3254	80.4358	1.08223	4.88681	0.886512	0.310203	higher	0.0145993
ENST00000427443	SETD6	514	GGCCA	0.51411	3.1735e-05	4.16065	0.181412	0.275523	0.456529	0.455897	0.999963	0.999933	29	29	23	19	27	15	102.393	99.9978	1.71725	11.2055	0.822738	0.341074	lower	0.0494042
ENST00000433818	INTS4	2573	ACCCC	0.526338	1.88521e-06	4.76535	0.292391	0.321401	0.351127	0.999955	0.544034	0.999944	36	28	43	22	22	18	66.8139	69.0384	1.56766	5.06615	0.940733	0.250572	higher	0.00639322
ENST00000435586	BX088651.4	1252	GGCAT	0.576639	1.46399e-05	4.33404	0.324899	6.66578e-05	0.0889162	0.816259	0.999938	0.327602	28	15	30	15	16	16	108.41	103.445	9.18157	21.9799	0.864142	0.145019	lower	0.000478396
ENST00000435829	OXNAD1	259	GCCCA	0.508424	6.30953e-07	4.98149	0.534104	0.228313	0.712142	0.999938	0.999947	0.999947	21	30	20	16	19	19	63.9743	65.9526	1.0792	5.13361	0.751412	0.522853	higher	0.00760511
ENST00000452935	ATL2	574	ATAAC	0.591362	9.3471e-11	6.47715	0.608831	0.539375	0.0775384	0.999947	0.99995	0.999933	24	38	24	19	20	15	86.4179	88.8944	1.59936	8.4264	0.737758	0.250361	higher	0.000102833
ENST00000456748	ZSCAN21	1697	GCAGA	0.541668	1.00448e-05	4.41621	0.128457	0.167511	0.317844	0.623031	0.999957	0.615828	33	18	30	21	23	20	97.8557	105.361	14.531	44.2193	0.683618	0.285961	higher	2.59623e-05
ENST00000456849	PAPSS2	3477	AATAT	0.543632	4.82634e-06	4.5722	0.462465	5.88166e-05	0.373509	0.731865	0.999938	0.735125	28	17	40	24	16	23	99.2912	111.955	31.4929	59.4951	0.978247	0.0409694	higher	5.50362e-05
ENST00000461830	COP1	1825	TCAAA	0.509249	1.93786e-06	4.7598	0.391882	5.88166e-05	0.478891	0.635876	0.999957	0.762746	39	17	35	39	23	44	88.328	92.4812	8.81862	8.92693	0.812087	0.106746	higher	0.00214771
ENST00000462546	FAM221A	3803	TTAAT	0.51242	1.2592e-05	4.36708	0.809239	6.24922e-05	0.448541	0.999938	0.795211	0.999955	28	16	24	16	21	22	94.4452	98.2075	11.7324	4.01513	0.940942	0.189634	higher	0.0237106
ENST00000466550	RPL21	409	CCTGT	0.522638	3.59266e-07	5.08936	0.487121	5.55494e-05	0.782692	0.837847	0.999968	0.999969	32	18	32	40	31	32	87.1981	84.0536	2.68754	9.65605	0.908355	0.323058	lower	0.00118426
ENST00000468024	TCEAL4	747	AATGA	0.504731	6.15456e-10	6.18642	0.539463	5.2626e-05	0.544876	0.999964	0.999947	0.598671	36	19	136	28	19	67	85.1746	80.9365	16.5063	4.86901	0.982393	0.26392	lower	0.0119831
ENST00000469430	INTS6	2113	TGAAG	0.634759	2.25819e-18	8.74359	0.50841	0.422444	0.164756	0.99996	0.999966	0.99996	45	38	48	25	29	25	118.199	110.914	24.7496	30.7972	0.535073	0.490197	lower	2.02069e-07
ENST00000469750	BRAT1	977	ACCCC	0.578167	3.9581e-06	4.61357	3.99968e-05	4.9995e-05	0.262314	0.509061	0.999941	0.487904	25	20	16	18	17	23	65.153	68.4104	2.986	11.096	0.466607	0.397768	higher	0.00408506
ENST00000479630	MAP3K7	1051	GCCTC	0.536936	4.09284e-05	4.10218	0.338133	4.9995e-05	0.187805	0.661987	0.999947	0.474862	19	20	25	25	19	16	69.7889	72.1335	1.56257	5.94802	0.443968	0.0778713	higher	0.00121577
ENST00000485419	IQCJ-SCHIP1	2360	ATGTG	0.502551	3.00377e-05	4.17318	3.2256e-05	5.88166e-05	0.474427	0.86603	0.689063	0.427078	31	17	35	18	20	32	87.4586	80.7105	32.3689	11.247	0.920228	0.0919788	lower	0.00196983
ENST00000485344	NDUFA10	1757	AACTT	0.576372	7.05259e-07	4.95991	4.34745e-05	0.228355	3.57117e-05	0.762927	0.615599	0.579025	23	15	28	21	19	25	93.2468	89.9823	12.1534	2.75062	0.89021	0.290162	lower	0.00473094
ENST00000491009	LRRC75A-AS1	440	AGTTT	0.728516	1.71966e-17	8.51132	0.271264	0.382347	0.160705	0.999957	0.999968	0.999941	29	20	32	23	31	17	123.001	115.402	17.2685	68.9534	0.858162	0.232733	lower	2.66745e-05
ENST00000494801	TCEAL4	612	AATGA	0.524992	3.76246e-11	6.61314	0.514786	4.76145e-05	0.535672	0.999966	0.99995	0.625567	36	21	138	29	20	69	85.069	80.9762	18.1351	5.2905	0.960627	0.268323	lower	0.011254
ENST00000504170	ZCCHC10	158	TAGAG	0.564347	3.67998e-09	5.89797	0.147251	3.1248e-05	3.70343e-05	0.796392	0.662887	0.381079	35	32	27	32	28	33	124.123	115.761	55.3587	7.36127	0.61019	0.360366	lower	0.000105058
ENST00000504432	EIF4E	480	CTGAT	0.549304	2.14053e-08	5.60024	3.99968e-05	0.406936	0.512521	0.56753	0.999938	0.999941	25	139	39	23	16	17	112.598	107.004	10.3145	23.6912	0.830972	0.301826	lower	0.00934991
ENST00000504612	ATP2C1	2872	ATATA	0.502005	3.70651e-05	4.12505	4.9995e-05	6.24922e-05	0.300632	0.773884	0.368045	0.66483	20	16	33	20	21	25	87.504	84.6743	7.58513	2.4306	0.751174	0.447955	lower	0.0177178
ENST00000507249	PLK4	3072	GATGT	0.53027	6.68564e-07	4.97028	0.446036	0.413705	3.03012e-05	0.99995	0.661911	0.788718	42	30	33	20	29	33	77.1736	73.628	7.53265	4.39805	0.931316	0.406559	lower	9.60169e-05
ENST00000510659	C5orf22	1375	GATGG	0.516515	1.39169e-07	5.26634	0.150655	2.941e-05	0.247977	0.685071	0.767405	0.49573	28	34	48	30	37	39	83.5253	81.0343	7.99728	1.29384	0.879784	0.622408	lower	0.000992665
ENST00000513237	TET2	9350	AGGAG	0.554899	7.31312e-07	4.95286	0.525386	0.576568	4.9995e-05	0.766782	0.999955	0.999964	27	24	20	26	22	28	118.122	114.813	8.21226	4.62574	0.651425	0.553675	lower	6.41288e-05
ENST00000513838	SMUG1	996	CTCTA	0.530483	2.35154e-05	4.2286	0.378558	6.66578e-05	0.479767	0.751956	0.999938	0.697947	31	15	33	23	16	18	80.7777	77.9599	1.84482	4.87794	0.654044	0.361186	lower	0.00360495
ENST00000519654	PTK2	3045	CCACA	0.528755	3.50547e-06	4.63874	4.76145e-05	6.24922e-05	0.075392	0.281405	0.999941	0.38042	21	16	23	23	17	22	75.5988	77.4137	1.02182	3.2413	0.999486	0.334667	higher	0.000921138
ENST00000522111	TRNP1	939	TGGAT	0.612362	1.32841e-07	5.27488	0.22717	6.66578e-05	0.189186	0.660511	0.999933	0.593064	29	15	28	24	15	27	127.029	123.218	5.61343	34.1741	0.55758	0.537989	lower	0.0320498
ENST00000523944	MCM4	1127	ACACC	0.51027	9.0316e-05	3.91524	0.228234	0.112362	0.0545921	0.571576	0.740566	0.613856	36	29	33	16	17	17	71.7725	72.9705	0.514089	3.0705	0.836704	0.666364	higher	0.00632936
ENST00000526755	FNTA	2981	TGTTT	0.570847	3.75896e-06	4.62428	3.2256e-05	0.152894	0.439179	0.99995	0.531567	0.773129	31	26	23	20	18	18	109.462	100.848	25.103	80.0913	0.996998	0.248561	lower	0.000493975
ENST00000528746	PRDM10	4975	GCTTC	0.533707	5.66279e-06	4.5386	0.421438	0.656888	0.320404	0.999957	0.999947	0.999947	18	19	17	23	19	19	78.3254	80.4358	1.08223	4.88681	0.886512	0.310203	higher	0.0145993
ENST00000529772	CARS	2623	ATTTT	0.547878	5.46088e-09	5.83248	0.358601	0.404012	0.353496	0.999941	0.99995	0.759853	39	23	54	17	20	41	80.8709	83.0151	1.88737	11.855	0.883321	0.346351	higher	0.0255512
ENST00000531115	FIBP	583	CACGC	0.604726	1.44527e-08	5.66794	2.38084e-05	4.9995e-05	3.2256e-05	0.525675	0.62472	0.66389	42	20	31	19	19	26	79.3923	76.5361	18.4618	2.47769	0.693736	0.613993	lower	0.0304423
ENST00000532709	PRCP	1592	CAGAA	0.534829	1.00731e-06	4.8902	0.493304	0.0931713	0.27174	0.99996	0.999964	0.462777	38	21	46	25	28	19	107.903	113.81	11.4778	56.2558	0.905463	0.374737	higher	0.000795118
ENST00000534064	INTS4	2270	ACCCC	0.526338	1.88521e-06	4.76535	0.292391	0.321401	0.351127	0.999955	0.544034	0.999944	36	28	43	22	22	18	66.8139	69.0384	1.56766	5.06615	0.940733	0.250572	higher	0.00639322
ENST00000534948	ZNF518A	5649	ACCAG	0.544148	2.95404e-08	5.54414	0.236062	0.385413	0.552424	0.99995	0.999962	0.806432	36	33	30	20	26	28	72.9894	75.0124	0.82779	5.64955	0.754642	0.203622	higher	0.00260751
ENST00000538535	ANKRD49	645	TTACC	0.617913	1.22488e-07	5.28974	0.353872	0.243173	0.464688	0.999933	0.999947	0.915591	24	15	17	15	19	16	76.0179	77.8851	4.26369	1.12461	0.734531	0.582272	higher	0.000279934
ENST00000538886	GGA3	3159	CACAC	0.531006	1.30402e-05	4.35943	3.44804e-05	5.2626e-05	0.467513	0.859489	0.583327	0.617802	29	19	29	21	19	27	80.851	83.5598	8.03818	1.97507	0.952609	0.428142	higher	0.00530188
ENST00000540549	TET2	9350	AGGAG	0.554899	7.31312e-07	4.95286	0.525386	0.576568	4.9995e-05	0.766782	0.999955	0.999964	27	24	20	26	22	28	118.122	114.813	8.21226	4.62574	0.651425	0.553675	lower	6.41288e-05
ENST00000543588	ZSCAN21	1664	GCAGA	0.541668	1.00448e-05	4.41621	0.128457	0.167511	0.317844	0.623031	0.999957	0.615828	33	18	30	21	23	20	97.8557	105.361	14.531	44.2193	0.683618	0.285961	higher	2.59623e-05
ENST00000549318	AC073896.1	491	ATCCA	0.502642	4.23321e-13	7.24789	0.54964	0.559914	0.382385	0.99996	0.999938	0.999967	31	82	42	25	16	30	70.8419	73.1338	1.31394	6.71661	0.790193	0.206761	higher	0.00208011
ENST00000555925	MPP5	1421	GTGGT	0.603152	4.17476e-08	5.4833	0.439326	4.34745e-05	0.381284	0.99995	0.734863	0.895295	30	23	39	20	17	20	99.3023	102.078	18.3179	3.00297	0.919686	0.425701	higher	0.00262823
ENST00000557491	ZC3H14	1591	TGGAA	0.619536	7.4634e-08	5.37964	0.279162	6.24922e-05	0.562402	0.999955	0.700317	0.999963	34	16	16	22	17	27	121.078	117.906	3.37046	13.8734	0.828157	0.433362	lower	0.00210203
ENST00000572457	ARRB2	134	TGAAG	0.565859	6.30075e-07	4.98176	0.453027	0.390213	0.26419	0.999955	0.999938	0.805113	20	23	29	22	16	19	116.723	111.659	7.76903	29.4985	0.722663	0.578199	lower	0.00350011
ENST00000581204	SUPT4H1	312	TCAGA	0.511819	6.37135e-07	4.97961	0.21739	0.295244	0.293561	0.851958	0.999941	0.489754	41	20	56	30	17	47	101.552	94.4319	11.6712	59.5652	0.910565	0.198282	lower	0.00191021
ENST00000592937	GADD45B	884	AACGA	0.539733	5.36223e-06	4.55009	4.76145e-05	4.54504e-05	0.350355	0.745545	0.639898	0.584204	21	22	38	28	22	15	80.4657	77.7194	6.08184	2.11876	0.841543	0.506877	lower	0.00528799
ENST00000593064	TCF3	1033	AACCT	0.63271	1.35218e-08	5.67934	4.16632e-05	0.566119	0.365159	0.999957	0.920466	0.909027	24	22	20	23	19	19	85.8253	80.8046	12.9521	10.4575	0.579936	0.217489	lower	2.86994e-05
ENST00000595018	HNRNPUL1	2578	CCTCC	0.505465	6.38065e-08	5.40779	0.356836	0.476526	0.495407	0.99996	0.999955	0.845249	33	33	43	25	22	32	70.8208	68.4853	1.63386	7.73894	0.591577	0.17509	lower	0.00040742
ENST00000597636	IRF3	2738	AGTAC	0.554742	1.81839e-07	5.217	0.210691	0.403889	0.396767	0.99996	0.833414	0.842199	29	15	40	25	22	39	128.591	120.575	10.5841	78.5907	0.972863	0.366805	lower	0.0255154
ENST00000609106	POT1	2507	TCAGA	0.52533	0.000114075	3.85852	0.229944	0.270755	0.132737	0.606226	0.603265	0.999933	32	24	22	18	15	15	99.6223	94.2144	9.70614	38.2588	0.789665	0.183784	lower	0.00163905
ENST00000607388	RPF2	1244	ATTTC	0.559601	2.68235e-06	4.69376	0.441692	0.194582	0.420534	0.735711	0.999944	0.999955	24	20	20	32	18	22	78.543	80.1304	0.809273	3.37793	0.930028	0.371546	higher	0.0354204
ENST00000613421	GGA3	4552	CACAC	0.529828	1.32967e-05	4.35516	3.33311e-05	5.2626e-05	0.450595	0.856224	0.575028	0.608912	30	19	29	21	19	27	80.9255	83.5701	8.01632	1.9579	0.971287	0.426251	higher	0.00714981
ENST00000614198	GGA3	2832	CACAC	0.515278	4.29989e-05	4.09075	3.70343e-05	5.2626e-05	0.494374	0.865606	0.568846	0.605846	27	19	28	20	18	25	80.7758	83.4581	7.98907	2.25283	0.933796	0.447016	higher	0.00785003
ENST00000614149	ZNF518A	5299	ACCAG	0.544148	2.95404e-08	5.54414	0.236062	0.385413	0.552424	0.99995	0.999962	0.806432	36	33	30	20	26	28	72.9894	75.0124	0.82779	5.64955	0.754642	0.203622	higher	0.00260751
ENST00000615443	CHM	423	TCCAG	0.52043	3.18653e-06	4.65842	5.55494e-05	5.88166e-05	2.63144e-05	0.427298	0.498259	0.635875	18	17	38	16	20	24	73.9081	70.649	7.15895	2.74161	0.510617	0.375226	lower	0.000326553
ENST00000621870	GGA3	3427	CACAC	0.529889	1.33753e-05	4.35387	3.33311e-05	5.2626e-05	0.454383	0.856818	0.576434	0.610883	30	19	29	21	19	27	80.9103	83.5667	8.06049	1.96276	0.967463	0.426871	higher	0.0066839
ENST00000625662	CHD2	4571	TATGG	0.51044	2.23869e-08	5.59246	2.941e-05	3.33311e-05	3.57117e-05	0.776318	0.257174	0.497927	34	30	28	25	37	28	85.5568	83.085	5.18991	2.2735	0.835575	0.397417	lower	0.00661112
ENST00000624776	ZNF518A	5382	ACCAG	0.544148	2.95404e-08	5.54414	0.236062	0.385413	0.552424	0.99995	0.999962	0.806432	36	33	30	20	26	28	72.9894	75.0124	0.82779	5.64955	0.754642	0.203622	higher	0.00260751
ENST00000638749	IQCJ-SCHIP1	2540	ATGTG	0.502551	3.00377e-05	4.17318	3.2256e-05	5.88166e-05	0.474427	0.86603	0.689063	0.427078	31	17	35	18	20	32	87.4586	80.7105	32.3689	11.247	0.920228	0.0919788	lower	0.00196983
ENST00000646087	CASK	2398	AAAGC	0.508687	3.00071e-05	4.17341	6.24922e-05	0.183255	0.257359	0.999941	0.557154	0.409643	16	22	30	17	23	31	108.493	100.645	25.7276	18.5667	0.843269	0.082708	lower	0.0252903
ENST00000646208	SERAC1	3122	ATTTC	0.528337	5.01618e-05	4.05487	0.110332	0.143191	0.183982	0.999947	0.496812	0.525755	27	17	25	19	17	21	78.072	81.406	1.63995	10.8539	0.879759	0.123287	higher	0.00296856
ENST00000647468	SERAC1	3421	ATTTC	0.528337	5.01618e-05	4.05487	0.110332	0.143191	0.183982	0.999947	0.496812	0.525755	27	17	25	19	17	21	78.072	81.406	1.63995	10.8539	0.879759	0.123287	higher	0.00296856
ENST00000647819	TTC27	829	ATTGA	0.527531	4.55183e-07	5.0443	0.464794	0.450932	0.263396	0.761801	0.999957	0.999957	33	36	27	16	23	23	90.2531	92.6444	1.58426	4.07718	0.964812	0.390741	higher	0.000331626
ENST00000648111	SERAC1	3432	ATTTC	0.528337	5.01618e-05	4.05487	0.110332	0.143191	0.183982	0.999947	0.496812	0.525755	27	17	25	19	17	21	78.072	81.406	1.63995	10.8539	0.879759	0.123287	higher	0.00296856
ENST00000648195	PCOLCE2	1888	GAAGC	0.52608	8.40316e-08	5.35825	0.539602	3.84586e-05	0.350308	0.92725	0.757751	0.783186	45	26	45	24	33	45	100.754	104.173	33.6546	5.08203	0.938345	0.357881	higher	0.00983979
ENST00000648832	GNAI1	815	CATCC	0.502395	1.78691e-07	5.22024	0.685523	0.37955	0.427576	0.999938	0.999944	0.999952	30	17	35	16	18	21	87.9242	83.149	5.07756	21.1493	0.925328	0.45686	lower	0.0295102
ENST00000649267	GNAI1	2069	CCCTT	0.547214	3.29218e-06	4.65169	0.541782	3.99968e-05	0.22944	0.648358	0.999938	0.764608	41	25	29	24	16	21	70.3033	72.108	5.39352	0.911549	0.906275	0.515551	higher	0.00866929

## Sheet: Supplementary Table S3b
Supplementary Table S3b. List of 119 RNA modification positions showing significantly lower modification rates in infected cells compared to mock-infected cells. The table was generated using the xpore tool and includes the following columns: id (unique identifier for the transcript), gene_name (name of the gene containing the modification), position (position of the modification within the trans…
id	gene_name	position	kmer	diff_mod_rate_infected_vs_mock	pval_infected_vs_mock	z_score_infected_vs_mock	mod_rate_mock-rep1	mod_rate_mock-rep2	mod_rate_mock-rep3	mod_rate_infected-rep1	mod_rate_infected-rep2	mod_rate_infected-rep3	coverage_mock-rep1	coverage_mock-rep2	coverage_mock-rep3	coverage_infected-rep1	coverage_infected-rep2	coverage_infected-rep3	mu_unmod	mu_mod	sigma2_unmod	sigma2_mod	conf_mu_unmod	conf_mu_mod	t-test
ENST00000229812	STK38	2018	TTGAG	-0.538104	3.73285e-05	-4.12342	0.954785	0.81322	0.842333	0.751645	4.9995e-05	0.244331	29	21	23	20	20	15	100.534	108.134	51.3268	8.80635	0.584397	0.251969	0.000923991
ENST00000235332	MIIP	734	CTCTT	-0.532255	5.13114e-05	-4.04957	0.484955	0.999952	0.690538	5.88166e-05	0.211127	0.367494	20	21	23	17	21	22	78.5513	76.6271	1.16886	5.61293	0.824622	0.24967	0.0165716
ENST00000237305	SGK1	852	ATCCA	-0.68681	1.75342e-11	-6.72521	0.820614	0.999958	0.747622	4.34745e-05	0.201525	0.306195	31	24	43	23	20	21	70.385	72.4078	0.60976	3.7	0.946269	0.343697	1.51188e-05
ENST00000238379	HDHD3	1258	CCCTG	-0.53592	2.45548e-08	-5.5764	0.61169	0.999962	0.744923	4.54504e-05	0.429614	0.319154	41	26	46	22	44	51	72.7399	75.8925	4.61324	6.05186	0.639765	0.0703592	0.000206414
ENST00000246015	PSMF1	530	GTGAC	-0.562759	1.06827e-05	-4.40287	0.838581	0.878289	0.723052	0.52383	6.24922e-05	0.227752	17	59	23	15	16	16	97.5233	102.188	28.8853	6.63025	0.629409	0.577951	0.000658235
ENST00000247461	CANX	1446	AATGA	-0.515345	1.64494e-05	-4.30833	0.92041	0.774895	0.792048	0.490301	0.45095	6.66578e-05	30	59	30	25	21	15	87.1325	83.2651	14.8431	3.58121	0.628494	0.606226	0.000458349
ENST00000260361	NDUFAF1	423	CTCAG	-0.540432	8.58864e-06	-4.44996	0.707933	0.85696	0.578282	0.521798	3.57117e-05	4.54504e-05	24	18	29	20	28	22	77.6763	81.8934	9.48515	3.41175	0.931995	0.055003	0.000174387
ENST00000263409	LIFR	9398	AGTTT	-0.559389	4.68758e-07	-5.03868	0.999966	0.999941	0.99996	0.447525	0.42031	0.453864	29	17	25	16	22	21	122.255	114.38	10.4234	77.5767	0.780761	0.18358	0.0011898
ENST00000270570	SLC47A1	2003	GAAAG	-0.520154	3.40296e-07	-5.09964	0.328651	0.607369	0.624634	6.24922e-05	6.66578e-05	6.24922e-05	28	17	27	16	15	16	102.926	106.559	11.1372	4.98146	0.741627	0.305047	0.0183162
ENST00000272519	RALB	997	ACTTC	-0.517979	1.18236e-06	-4.85857	0.602897	0.50903	0.621023	0.178899	6.24922e-05	5.2626e-05	29	27	30	21	16	19	79.765	82.7462	4.5148	2.467	0.812194	0.320079	7.41695e-05
ENST00000274031	SETD7	5230	AAATG	-0.634933	3.17115e-08	-5.53172	0.99995	0.621671	0.999971	0.208708	0.22541	0.282673	20	28	34	17	17	26	112.419	107.725	2.70566	18.0747	0.573752	0.343644	8.97865e-05
ENST00000285737	LONP2	2043	GTTTG	-0.56793	1.95136e-08	-5.61626	0.99996	0.999962	0.99996	0.522725	0.123614	0.649753	25	26	25	32	24	15	79.8138	81.221	0.730422	1.67524	0.668401	0.253188	0.000249176
ENST00000292539	PPP1R16A	2196	GCGAC	-0.51055	3.98167e-06	-4.61234	0.646861	0.842742	0.723821	0.250496	0.158236	0.273042	38	30	43	23	23	28	92.5104	97.0087	17.1278	6.85604	0.74449	0.146142	0.000945795
ENST00000295148	WDCP	3102	ATATT	-0.535568	1.25158e-09	-6.07349	0.354008	0.638831	0.614033	5.2626e-05	5.88166e-05	5.55494e-05	37	31	27	19	17	18	89.4789	86.3226	7.83386	3.33739	0.700647	0.113065	0.0344566
ENST00000295956	FLNB	9024	GGAAT	-0.51547	5.55644e-07	-5.00603	0.48278	0.999964	0.662524	0.175751	0.180592	0.242515	45	28	47	37	17	32	125.341	118.758	17.4747	32.2222	0.74055	0.393698	7.97492e-05
ENST00000308580	TMOD3	2025	GGTCG	-0.503997	1.89995e-05	-4.27634	0.99996	0.999938	0.999957	0.999952	6.24922e-05	0.48785	25	16	23	21	16	17	117.749	110.88	9.97956	41.577	0.733196	0.429054	0.0210756
ENST00000310046	RBM4B	944	CTGTG	-0.537305	1.08527e-07	-5.31183	0.807685	0.518484	0.612017	0.326188	4.9995e-05	3.2256e-05	40	27	46	19	20	31	101.216	105.467	17.2553	5.81857	0.6943	0.129074	0.000274978
ENST00000310132	MATK	1028	CCAAA	-0.731171	2.38295e-12	-7.01001	0.897196	0.758903	0.866068	6.24922e-05	0.328529	6.24922e-05	21	34	28	16	16	16	87.893	90.774	10.0675	2.73318	0.815926	0.235329	0.00103733
ENST00000312994	EXD2	2930	TCAGC	-0.514512	1.55658e-05	-4.32053	0.73805	0.797797	0.777144	5.2626e-05	0.76935	5.2626e-05	40	28	45	19	22	19	92.702	97.3394	23.1652	7.27985	0.662447	0.17778	0.0036394
ENST00000315869	TFE3	2179	CCCCA	-0.511251	8.9095e-06	-4.44208	0.999955	0.999952	0.730345	0.389528	0.221002	0.585969	22	21	43	26	16	28	64.1402	65.7007	0.898876	1.93881	0.571876	0.187115	0.00188424
ENST00000316694	SHMT1	1062	TTGCT	-0.502622	5.65365e-05	-4.02682	0.779851	0.725615	0.595168	0.592647	6.24922e-05	5.88166e-05	26	30	36	20	16	17	95.7576	98.6955	9.39877	2.06795	0.796394	0.231448	0.00220233
ENST00000327040	PSD3	11329	GACAA	-0.597308	1.35828e-05	-4.3505	0.56269	0.999938	0.999938	0.390673	0.24374	0.13623	22	16	16	16	16	17	81.566	84.3885	2.57485	9.79642	0.821845	0.265817	0.0139638
ENST00000331826	PCSK6	2137	GATCT	-0.511715	5.17683e-05	-4.0475	0.942442	0.999952	0.827483	0.490633	0.744033	6.66578e-05	34	21	28	21	17	15	97.6717	87.1009	100.654	26.916	0.687643	0.146372	0.00339998
ENST00000333467	APOBEC3B	1058	TACGA	-0.62131	6.4693e-09	-5.80415	0.635479	0.866738	0.60381	4.76145e-05	4.34745e-05	0.242006	27	19	30	21	23	27	80.8762	78.173	11.2743	2.34062	0.678945	0.662709	0.000223207
ENST00000336985	PRR5	1466	GTTTT	-0.508368	1.08073e-06	-4.87634	0.999957	0.999938	0.999968	0.727747	0.304089	0.442921	23	16	31	23	19	27	77.9648	80.6257	1.12219	6.01801	0.709018	0.328306	0.00570124
ENST00000345249	PPM1B	1682	GTCCA	-0.532589	4.84598e-10	-6.22401	0.597872	0.999947	1.923e-05	2.38084e-05	2.43891e-05	2.38084e-05	32	19	52	42	41	42	68.5277	70.9485	6.73751	1.82829	0.922997	0.339133	0.0309087
ENST00000344949	TBC1D23	462	GCTTT	-0.500192	0.000104626	-3.8796	0.943609	0.828777	0.914026	0.655933	4.76145e-05	0.529854	25	28	32	17	21	15	80.7155	78.2287	5.20147	1.63262	0.812013	0.429659	0.000103986
ENST00000352886	SHMT1	1022	TTGCT	-0.502622	5.65365e-05	-4.02682	0.779851	0.725615	0.595168	0.592647	6.24922e-05	5.88166e-05	26	30	36	20	16	17	95.7576	98.6955	9.39877	2.06795	0.796394	0.231448	0.00220233
ENST00000355468	P3H4	1573	CTGCT	-0.605007	3.12257e-08	-5.53442	0.999962	0.999938	0.999962	0.509304	0.203418	0.47212	26	16	26	19	24	18	97.7092	95.2013	2.01809	6.33766	0.788604	0.593947	0.00120155
ENST00000357182	ZMYM6	2883	ACAGG	-0.604708	6.60195e-07	-4.97272	0.999944	0.999947	0.5506	0.287431	0.239546	0.209392	18	19	24	23	23	20	83.0816	87.8027	7.82209	46.1934	0.826089	0.479074	0.00842568
ENST00000358537	FLNB	8952	GGAAT	-0.51547	5.55644e-07	-5.00603	0.48278	0.999964	0.662524	0.175751	0.180592	0.242515	45	28	47	37	17	32	125.341	118.758	17.4747	32.2222	0.74055	0.393698	7.97492e-05
ENST00000360647	ZNF148	929	CAACG	-0.581563	8.82482e-07	-4.91618	0.666514	0.882852	0.725253	0.26205	6.24922e-05	0.267817	36	19	37	18	16	19	91.4726	94.3402	6.31516	1.3816	0.899122	0.481182	0.000609888
ENST00000361070	RFWD3	4084	CTTTT	-0.520057	1.47306e-07	-5.2559	0.620745	0.767671	0.412487	3.99968e-05	5.2626e-05	0.24064	28	33	40	25	19	36	79.5885	78.2764	1.17336	0.448634	0.950804	0.466799	0.000195768
ENST00000361510	OPA1	1683	ATCCT	-0.612893	2.02161e-08	-5.61014	0.399424	0.999933	0.613663	6.24922e-05	0.174232	4.54504e-05	29	15	27	16	22	22	72.9887	75.0744	0.822479	3.87849	0.810581	0.504702	0.000224086
ENST00000361510	OPA1	4504	CCATT	-0.604518	8.63939e-08	-5.35324	0.999957	0.999941	0.709355	0.327538	0.290828	0.277333	23	17	32	19	31	19	89.0195	85.2632	1.68686	16.6431	0.44427	0.318038	0.00266625
ENST00000361837	TEDC2	701	GGAAA	-0.564061	3.7529e-05	-4.12219	0.999944	0.999947	0.590537	0.322213	5.88166e-05	0.575973	18	19	25	15	17	17	122.486	118.014	5.19452	25.2376	0.855016	0.53419	0.039866
ENST00000366782	PSEN2	1883	TCTCC	-0.536546	6.83186e-07	-4.96608	0.752338	0.999971	0.999977	0.231515	0.354538	0.556595	46	35	43	25	20	26	75.0241	77.6857	1.95102	10.1395	0.906175	0.414479	0.0146362
ENST00000366783	PSEN2	1720	TCTCC	-0.536546	6.83186e-07	-4.96608	0.752338	0.999971	0.999977	0.231515	0.354538	0.556595	46	35	43	25	20	26	75.0241	77.6857	1.95102	10.1395	0.906175	0.414479	0.0146362
ENST00000367858	SGK1	1646	ATCCA	-0.676864	7.23553e-11	-6.51569	0.818816	0.999958	0.728003	4.34745e-05	0.214001	0.302141	31	24	42	23	19	21	70.395	72.4084	0.621778	3.73264	0.942795	0.343569	2.72282e-05
ENST00000367855	SGK1	798	ATCCA	-0.592217	6.49565e-08	-5.40459	0.747066	0.788893	0.713574	4.34745e-05	0.195691	0.277146	32	23	43	23	19	21	70.4545	72.5546	0.630771	3.80495	0.922258	0.312166	2.94019e-05
ENST00000369251	MMS22L	3090	GGACA	-0.607232	1.04743e-06	-4.88251	0.999941	0.75053	0.652526	0.422227	6.24922e-05	0.15901	17	24	26	16	16	25	117.254	111.976	9.34156	37.1648	0.810857	0.179853	0.00455451
ENST00000369259	CHD1L	1195	GTAAA	-0.520083	6.37364e-06	-4.5136	0.758524	0.99996	0.999972	5.55494e-05	0.509658	0.688495	17	25	36	18	21	29	88.4012	91.6758	7.12722	4.01041	0.900848	0.340814	0.000246028
ENST00000369980	IRAK1	1402	GGTGG	-0.506008	0.000108568	-3.8706	0.925274	0.701524	0.594976	0.404927	0.298761	6.24922e-05	21	34	25	18	19	16	100.783	91.9248	74.487	19.7969	0.892193	0.436178	0.00447052
ENST00000370978	ZNF280C	2425	AGTTC	-0.61042	1.95607e-07	-5.20347	0.999958	0.592096	0.99995	0.110008	0.4926	0.158135	24	16	20	16	29	28	121.769	115.066	14.1223	51.963	0.779102	0.239805	0.000423738
ENST00000371933	EFCAB14	5051	GGTCC	-0.593427	3.57979e-08	-5.51042	0.99996	0.999958	0.808887	0.189719	0.244104	0.594701	25	24	31	19	28	26	115.99	110.679	9.54561	56.2781	0.986804	0.372732	0.0307832
ENST00000372945	MRPS16	2100	TTTGA	-0.504735	8.52448e-05	-3.92916	0.99996	0.999947	0.650545	0.533366	0.602835	4.54504e-05	25	19	30	15	21	22	88.9875	92.8648	13.4395	5.59328	0.719269	0.269727	0.000114898
ENST00000374180	HDHD3	921	CCCTG	-0.541804	1.47982e-08	-5.66389	0.609536	0.999962	0.759894	4.54504e-05	0.430803	0.31313	40	26	47	22	44	52	72.7157	75.9226	4.51975	6.1827	0.647126	0.0683954	0.000125183
ENST00000374384	UQCC1	610	TGGCC	-0.511624	4.81825e-10	-6.22491	0.605406	0.333393	0.59621	4.16632e-05	4.9995e-05	4.54504e-05	42	38	30	24	20	22	103.489	111.376	59.3488	19.9549	0.959361	0.151487	0.0144866
ENST00000374491	EDEM2	757	TCCTG	-0.532361	2.11646e-06	-4.74197	0.999969	0.999974	0.624452	0.294345	0.555617	0.177349	32	39	30	24	26	22	71.0387	73.3092	1.41435	5.39006	0.798034	0.477512	0.000637155
ENST00000374492	EDEM2	913	TCCTG	-0.516023	5.45094e-06	-4.54664	0.99997	0.999974	0.601582	0.294771	0.569948	0.188738	33	39	31	24	26	22	71.0526	73.2249	1.38735	5.85563	0.802622	0.500033	0.00201523
ENST00000374990	TGFBR1	2836	GGTTT	-0.504759	2.1952e-06	-4.73457	0.504278	0.487	0.523173	5.55494e-05	6.24922e-05	5.55494e-05	19	20	28	18	16	18	112.312	102.315	60.2982	20.2628	0.980009	0.17391	0.00800225
ENST00000374994	TGFBR1	3089	GGTTT	-0.504759	2.1952e-06	-4.73457	0.504278	0.487	0.523173	5.55494e-05	6.24922e-05	5.55494e-05	19	20	28	18	16	18	112.312	102.315	60.2982	20.2628	0.980009	0.17391	0.00800225
ENST00000375772	MAGED1	525	ATGAT	-0.510325	1.63086e-06	-4.79449	0.667181	0.708208	0.710023	0.554315	5.88166e-05	6.24922e-05	44	60	50	31	17	16	100.332	106.394	31.5864	9.44979	0.569799	0.0550629	0.0337472
ENST00000379132	PAX6	1696	CACTG	-0.580686	1.15766e-10	-6.44478	0.430553	0.796913	0.514732	4.76145e-05	4.34745e-05	4.9995e-05	30	20	39	21	23	20	85.0068	86.6097	6.17022	0.968276	0.788248	0.750064	0.0367268
ENST00000379245	FEZ2	130	ACGCG	-0.514534	7.93307e-07	-4.93701	0.999952	0.999958	0.999973	0.574634	0.506805	0.374843	21	24	37	30	22	16	76.3886	78.904	1.75316	6.26522	0.778468	0.492615	0.00880803
ENST00000380172	MTAP	4289	GGGCT	-0.504393	5.41899e-05	-4.03678	0.918279	0.718805	0.78345	5.55494e-05	0.383258	0.524042	27	26	31	18	17	29	111.264	120.711	73.3234	24.0744	0.704184	0.161704	0.0103826
ENST00000393928	P3H4	1390	CTGCT	-0.60072	4.13239e-08	-5.4851	0.999962	0.999938	0.999962	0.507877	0.216005	0.473817	26	16	26	19	23	18	97.7194	95.2029	2.07353	6.33389	0.786098	0.594302	0.00143783
ENST00000394144	TBC1D23	451	GCTTT	-0.500192	0.000104626	-3.8796	0.943609	0.828777	0.914026	0.655933	4.76145e-05	0.529854	25	28	32	17	21	15	80.7155	78.2287	5.20147	1.63262	0.812013	0.429659	0.000103986
ENST00000395862	ATP6V1C1	3174	TGTCA	-0.543361	1.07166e-06	-4.878	0.999963	0.999941	0.999962	0.4166	0.574933	0.37825	27	17	26	18	23	18	107.949	102.086	10.0047	20.6089	0.848373	0.247184	0.00199659
ENST00000398185	PCSK6	2281	CCACA	-0.709543	2.50225e-09	-5.96131	0.999938	0.999941	0.536316	0.184843	0.222663	5.88166e-05	16	17	22	18	15	17	75.3887	77.6495	1.69686	5.21769	0.910494	0.275649	0.00140184
ENST00000399852	HDHD5	407	TGATG	-0.601162	1.94765e-07	-5.20427	0.999969	0.999962	0.641891	0.0955688	0.431812	0.310956	32	26	25	17	25	22	123.553	120.192	3.2884	27.8285	0.933972	0.5645	0.0238004
ENST00000402182	APOBEC3B	1068	TACGA	-0.597946	4.62437e-08	-5.46518	0.624792	0.858674	0.599054	4.54504e-05	4.34745e-05	0.288593	27	19	30	22	23	30	80.8452	78.1699	11.2463	2.21457	0.686099	0.662011	0.000352714
ENST00000403581	PRR5	1867	GTTTT	-0.503218	6.21734e-06	-4.51886	0.999952	0.999938	0.884811	0.639441	0.267949	0.467659	21	16	31	27	20	23	78.0761	80.6482	1.11206	5.87048	0.751462	0.322699	0.0108668
ENST00000405123	ERLEC1	1145	TTCTT	-0.505288	2.64815e-06	-4.69638	0.999963	0.859988	0.999974	0.606773	0.161773	0.575514	27	38	39	20	20	31	79.017	80.6525	0.737983	2.64838	0.879827	0.522884	0.00395639
ENST00000405912	FEZ2	81	ACGCG	-0.528107	3.91279e-07	-5.07315	0.999952	0.99996	0.999973	0.557202	0.491649	0.366712	21	25	37	30	22	16	76.4171	78.9769	1.77387	6.65959	0.786881	0.475097	0.0056596
ENST00000406895	WDCP	2992	ATATT	-0.535568	1.25158e-09	-6.07349	0.354008	0.638831	0.614033	5.2626e-05	5.88166e-05	5.55494e-05	37	31	27	19	17	18	89.4789	86.3226	7.83386	3.33739	0.700647	0.113065	0.0344566
ENST00000409437	ATF2	774	AGTCA	-0.507983	2.19001e-08	-5.59628	0.73025	0.42994	0.499732	6.66578e-05	0.135846	6.24922e-05	41	37	43	15	31	16	120.581	114.477	10.244	56.5378	0.740725	0.18134	0.000579776
ENST00000413996	SGK1	1135	ATCCA	-0.676864	7.23553e-11	-6.51569	0.818816	0.999958	0.728003	4.34745e-05	0.214001	0.302141	31	24	42	23	19	21	70.395	72.4084	0.621778	3.73264	0.942795	0.343569	2.72282e-05
ENST00000419752	FLNB	1644	GGAAT	-0.528144	3.91188e-07	-5.0732	0.496187	0.999964	0.645263	0.19756	0.114683	0.244739	44	28	46	35	16	31	125.463	118.718	16.9425	32.4857	0.724096	0.389709	8.11541e-05
ENST00000429550	BCAP31	208	TCCTA	-0.531996	2.06875e-06	-4.74659	0.663815	0.999973	0.515313	0.129419	0.27027	0.183422	50	37	39	17	15	27	69.6812	72.4842	1.89267	4.24593	0.845223	0.318498	3.0678e-05
ENST00000429972	FLNB	8991	GGAAT	-0.51547	5.55644e-07	-5.00603	0.48278	0.999964	0.662524	0.175751	0.180592	0.242515	45	28	47	37	17	32	125.341	118.758	17.4747	32.2222	0.74055	0.393698	7.97492e-05
ENST00000435887	PPP1R16A	1748	GCGAC	-0.51055	3.98167e-06	-4.61234	0.646861	0.842742	0.723821	0.250496	0.158236	0.273042	38	30	43	23	23	28	92.5104	97.0087	17.1278	6.85604	0.74449	0.146142	0.000945795
ENST00000440756	PSD3	11332	GACAA	-0.597308	1.35828e-05	-4.3505	0.56269	0.999938	0.999938	0.390673	0.24374	0.13623	22	16	16	16	16	17	81.566	84.3885	2.57485	9.79642	0.821845	0.265817	0.0139638
ENST00000441866	AP006222.1	1758	TTGTC	-0.589043	2.00791e-09	-5.99717	0.201483	0.999933	0.999967	0.0701844	0.272849	0.0912222	48	15	30	33	39	40	98.4654	93.5137	6.94308	25.0892	0.563156	0.46427	0.00015397
ENST00000450363	SLC6A15	3732	GGAGG	-0.567015	5.38715e-09	-5.83475	0.999968	0.999947	0.999974	0.462084	3.84586e-05	0.836723	31	19	38	34	26	19	112.172	116.983	6.79806	35.4101	0.691444	0.653601	0.00416665
ENST00000451623	FEZ2	105	ACGCG	-0.509254	1.03371e-06	-4.88511	0.999952	0.999957	0.999973	0.581204	0.512237	0.378679	21	23	37	30	22	16	76.385	78.873	1.74756	6.25311	0.777418	0.500175	0.011375
ENST00000452673	CANX	1393	AATGA	-0.515345	1.64494e-05	-4.30833	0.92041	0.774895	0.792048	0.490301	0.45095	6.66578e-05	30	59	30	25	21	15	87.1325	83.2651	14.8431	3.58121	0.628494	0.606226	0.000458349
ENST00000467335	ST7L	801	GGGAT	-0.55292	2.99437e-06	-4.67121	0.645383	0.999933	0.730587	0.325267	0.321596	0.070282	27	15	39	24	17	27	122.904	126.082	3.47014	9.73417	0.724724	0.51546	0.0013347
ENST00000469408	PUS7	1032	GGAAA	-0.598262	3.92134e-07	-5.07274	0.99995	0.434247	0.552456	0.191741	6.66578e-05	5.88166e-05	20	22	25	15	15	17	123.696	119.016	7.20554	24.0559	0.688898	0.658925	0.000423683
ENST00000470417	RALB	621	ACTTC	-0.517979	1.18236e-06	-4.85857	0.602897	0.50903	0.621023	0.178899	6.24922e-05	5.2626e-05	29	27	30	21	16	19	79.765	82.7462	4.5148	2.467	0.812194	0.320079	7.41695e-05
ENST00000474956	RNF220	2722	TGTAA	-0.510795	6.00081e-07	-4.99119	0.999971	0.46765	0.582796	0.239684	5.2626e-05	0.278296	35	25	58	17	19	51	106.062	98.9728	38.3398	15.6353	0.724371	0.237701	0.000183074
ENST00000479005	MRPS16	2046	TTTGA	-0.504735	8.52448e-05	-3.92916	0.99996	0.999947	0.650545	0.533366	0.602835	4.54504e-05	25	19	30	15	21	22	88.9875	92.8648	13.4395	5.59328	0.719269	0.269727	0.000114898
ENST00000481470	FLNB	6058	GGAAT	-0.51547	5.55644e-07	-5.00603	0.48278	0.999964	0.662524	0.175751	0.180592	0.242515	45	28	47	37	17	32	125.341	118.758	17.4747	32.2222	0.74055	0.393698	7.97492e-05
ENST00000486274	TBC1D23	873	GCTTT	-0.508982	0.000108606	-3.87051	0.943336	0.828987	0.913691	0.62849	4.76145e-05	0.53053	25	28	32	16	21	15	80.7379	78.2194	5.25629	1.63415	0.804873	0.427398	8.36186e-05
ENST00000492028	ARHGAP12	2602	TGAAA	-0.502921	3.51347e-05	-4.13735	0.999941	0.622583	0.695744	0.174642	0.435389	0.199475	17	26	24	43	18	26	120.424	111.871	13.7142	39.5742	0.677235	0.261792	1.00148e-05
ENST00000493328	ZMYM6	3979	ACAGG	-0.581183	1.10477e-06	-4.87199	0.999947	0.999947	0.624996	0.29481	0.35382	0.232712	19	19	24	24	24	21	82.7396	87.6492	6.53679	43.0942	0.774183	0.498004	0.00711601
ENST00000493583	TFE3	2038	CCCCA	-0.511251	8.9095e-06	-4.44208	0.999955	0.999952	0.730345	0.389528	0.221002	0.585969	22	21	43	26	16	28	64.1402	65.7007	0.898876	1.93881	0.571876	0.187115	0.00188424
ENST00000496353	INTS11	1695	CATCT	-0.521321	4.70203e-05	-4.06996	0.999933	0.814465	0.999947	0.259577	0.589418	0.401386	15	27	19	18	21	16	86.1903	79.6142	8.57861	36.3913	0.703465	0.124942	0.0134802
ENST00000496543	ORMDL1	666	TACAT	-0.516363	4.50157e-05	-4.0801	0.429212	0.999958	0.999944	0.327346	0.361083	0.191599	23	24	18	19	26	25	82.7462	86.4131	3.77755	12.7432	0.898961	0.304825	0.000710829
ENST00000503407	ACSL1	1060	TACAG	-0.507134	1.69755e-05	-4.30136	0.656927	0.999947	0.413478	0.40509	0.0550877	0.0887736	31	19	32	30	22	22	77.5519	82.477	4.43612	17.8925	0.529795	0.357348	0.000844565
ENST00000508910	POLR2J3	222	CGCAA	-0.624891	2.58819e-09	-5.95579	0.860072	0.600816	0.664681	4.16632e-05	0.250808	4.76145e-05	30	20	27	24	31	21	98.9193	94.832	16.929	4.72796	0.890653	0.231555	0.000788597
ENST00000525754	RBM4B	1443	CTGTG	-0.530697	1.98995e-07	-5.20027	0.807602	0.497638	0.60963	0.322698	4.9995e-05	3.2256e-05	40	26	46	19	20	31	101.221	105.491	17.2815	5.80041	0.69321	0.127498	0.000292828
ENST00000534819	PGAM1P8	2203	TTGGT	-0.516105	2.78512e-05	-4.19036	0.462798	0.999958	0.523866	0.291609	5.55494e-05	0.146644	21	24	32	19	18	20	99.6492	105.478	13.7628	6.41688	0.479582	0.450951	0.000799187
ENST00000540746	LSM14A	356	GCCAC	-0.546623	1.87394e-08	-5.62325	0.466478	0.99998	0.999974	0.354319	0.259106	0.213139	39	51	39	31	33	35	71.1317	72.6733	0.756525	3.22014	0.798635	0.634421	0.00160844
ENST00000541738	PREPL	1896	TGATG	-0.561184	5.05415e-08	-5.44939	0.842675	0.655561	0.730194	0.388815	0.156024	3.70343e-05	47	27	48	28	20	27	120.129	113.248	25.0477	21.1069	0.556182	0.0526654	6.75123e-05
ENST00000549534	TROAP	786	AGCCT	-0.5148	1.99949e-18	-8.75732	0.683678	0.774156	0.558715	2.56397e-05	3.44804e-05	0.472089	44	30	298	39	29	169	112.211	110.118	5.03919	1.26406	0.760961	0.739851	0.00642119
ENST00000550709	TROAP	710	AGCCT	-0.504329	6.09252e-18	-8.6308	0.66926	0.767168	0.541865	2.56397e-05	3.33311e-05	0.465246	44	30	300	39	30	173	112.139	110.094	5.02907	1.25489	0.777755	0.734462	0.0133159
ENST00000552516	TGFBR1	3040	GGTTT	-0.504759	2.1952e-06	-4.73457	0.504278	0.487	0.523173	5.55494e-05	6.24922e-05	5.55494e-05	19	20	28	18	16	18	112.312	102.315	60.2982	20.2628	0.980009	0.17391	0.00800225
ENST00000553972	TTC7B	774	CCCTG	-0.504568	1.80937e-05	-4.2872	0.829221	0.360699	0.623542	0.29965	5.88166e-05	4.9995e-05	35	22	23	16	17	20	71.7333	74.7473	11.6294	3.0378	0.968315	0.186086	0.00745436
ENST00000554654	TTC7B	902	CCCTG	-0.504568	1.80937e-05	-4.2872	0.829221	0.360699	0.623542	0.29965	5.88166e-05	4.9995e-05	35	22	23	16	17	20	71.7333	74.7473	11.6294	3.0378	0.968315	0.186086	0.00745436
ENST00000554809	FANCM	2893	TGAAA	-0.533091	8.12518e-05	-3.94068	0.357976	0.99995	0.999947	0.28765	0.203873	0.267079	19	20	19	18	17	24	119.579	113.067	13.9029	38.8186	0.791642	0.364425	0.00898728
ENST00000559127	NDUFAF1	438	CTCAG	-0.547179	6.0522e-06	-4.52456	0.71871	0.86794	0.576343	0.521374	3.57117e-05	4.54504e-05	25	19	29	20	28	22	77.6744	81.907	9.4698	3.3504	0.932627	0.054255	0.000107383
ENST00000561622	AC012321.1	965	ACACG	-0.527379	7.35639e-09	-5.78258	0.578369	0.999972	0.584782	0.258256	0.234006	0.0887236	56	36	69	32	46	25	74.2517	75.8269	0.769005	3.02183	0.734216	0.618228	0.00131625
ENST00000566915	LPCAT2	1754	TTGCT	-0.538851	9.06245e-05	-3.91441	0.783245	0.785293	0.905629	0.329764	0.22561	0.302239	15	19	22	17	16	20	94.9718	97.6435	9.91666	2.25991	0.99443	0.38949	0.0236185
ENST00000568808	CCPG1	928	GAGAA	-0.555345	1.06279e-05	-4.40399	0.820357	0.925418	0.99996	6.66578e-05	0.617274	0.462361	31	19	25	15	22	16	126.035	118.878	43.1434	17.7172	0.962589	0.241066	0.0020354
ENST00000585778	MATK	894	CCAAA	-0.731171	2.38295e-12	-7.01001	0.897196	0.758903	0.866068	6.24922e-05	0.328529	6.24922e-05	21	34	28	16	16	16	87.893	90.774	10.0675	2.73318	0.815926	0.235329	0.00103733
ENST00000592540	SPC24	1195	TTTTT	-0.529766	6.39025e-06	-4.51305	0.862184	0.999957	0.999969	0.499612	0.423239	0.349959	28	23	32	23	15	22	80.2992	81.9341	0.535599	3.00861	0.807166	0.557981	0.031768
ENST00000597346	KCNQ1OT1	63938	AACTT	-0.595763	6.97338e-07	-4.9621	0.620938	0.767578	0.815103	4.9995e-05	0.416221	5.88166e-05	25	17	31	20	21	17	92.9771	89.3343	8.49212	2.66978	0.968705	0.195282	0.00158335
ENST00000604367	CCDC12	2065	GGATG	-0.515547	2.10781e-10	-6.35327	0.609158	0.999938	0.738516	0.115127	0.421856	0.263987	66	16	80	44	56	70	128.256	120.66	19.9088	49.2911	0.661062	0.293277	4.03926e-05
ENST00000607471	MED16	818	AGCAG	-0.505255	0.000178637	-3.74746	0.848564	0.59628	0.82665	0.315505	0.440157	6.66578e-05	18	21	25	18	26	15	112.156	106.588	17.0286	10.6621	0.997178	0.148116	0.00168942
ENST00000614125	TTC8	424	AAGTT	-0.533544	6.58341e-06	-4.50673	0.765356	0.345731	0.715153	0.225486	6.66578e-05	5.55494e-05	28	19	22	23	15	18	118.297	123.152	12.8998	4.87462	0.782473	0.353074	0.000678847
ENST00000616502	EPHB4	1980	TGGAC	-0.507628	7.77658e-08	-5.37224	0.509028	0.499839	0.514155	4.54504e-05	4.16632e-05	4.9995e-05	26	27	30	22	24	20	118.953	115.052	11.8536	4.05965	0.775849	0.344235	0.000698931
ENST00000623892	CU638689.5	361	GTCTT	-0.569527	5.35319e-07	-5.0132	0.999958	0.999933	0.999938	0.332245	0.348802	0.6102	24	15	16	17	25	15	78.009	79.4362	0.674327	3.0222	0.961838	0.460942	0.0189785
ENST00000626989	PSEN2	1383	TCTCC	-0.519658	2.47242e-06	-4.71039	0.775339	0.999971	0.999976	0.243189	0.389786	0.583336	46	34	42	25	19	25	74.9935	77.5677	1.98781	9.7217	0.897684	0.438566	0.0291226
ENST00000634607	PHF14	2101	TCCAA	-0.505453	7.11824e-12	-6.85526	0.629001	0.438104	0.449399	5.2626e-05	5.55494e-05	3.70343e-05	35	56	47	19	18	27	74.816	77.3876	4.41742	1.6923	0.817828	0.147309	0.00252991
ENST00000637252	CPT2	2268	GATCA	-0.516146	1.26892e-07	-5.28328	0.999967	0.999968	0.789029	0.498568	0.351982	0.389974	30	31	52	27	37	28	92.2185	97.0512	7.67058	43.6735	0.828948	0.527527	0.0309168
ENST00000636864	TBL1XR1	1851	TTAAA	-0.530566	7.53048e-05	-3.95887	0.8764	0.929896	0.788103	0.544311	0.458329	6.24922e-05	37	18	18	18	16	16	93.1455	95.4307	15.4188	2.23274	0.718566	0.266101	0.0200702
ENST00000639628	HNRNPU	2112	GTTCG	-0.60757	1.04474e-07	-5.31877	0.999957	0.999973	0.756843	6.24922e-05	0.474333	0.459666	23	37	35	16	28	16	77.3089	78.6372	0.600174	1.7163	0.847183	0.404062	0.00041617
ENST00000644368	RPS6KA3	764	AAGTA	-0.512385	4.86234e-06	-4.57064	0.674335	0.836557	0.481506	4.9995e-05	0.225588	0.229606	42	27	26	20	21	27	118.681	123.258	24.6142	6.87102	0.876007	0.327268	0.008441

## Sheet: Supplementary Table S3c
Supplementary Table S3c. The list of significantly enriched terms for correspinsing genes for 119 RNA modification positions showing significantly lower modification rates in infected cells compared to mock-infected cells.
KEGG 2021 Human enrichment
Term	Overlap	Adjusted P-value	Genes
Neurotrophin signaling pathway	5/119	0.0158019	RPS6KA3;IRAK1;MAGED1;MATK;PSEN2
GO Biological Process enrichment
Term	Overlap	Adjusted P-value	Genes
DNA-templated DNA Replication Maintenance Of Fidelity (GO:0045005)	4/43	0.0138296	EXD2;MMS22L;FANCM;RFWD3
Replication Fork Processing (GO:0031297)	4/46	0.0138296	EXD2;MMS22L;FANCM;RFWD3
GO Cellular Component enrichment
Term	Overlap	Adjusted P-value	Genes
Mitochondrial Membrane (GO:0031966)	9/540	0.0310259	ATF2;EXD2;MRPS16;CPT2;OPA1;ACSL1;UQCC1;PSEN2;NDUFAF1

## Sheet: Supplementary Table S4a
Supplementary Table S4a. The list of genes that significantly downregulated in infected cells. Rows highlighted in yellow indicate genes that were also identified as proteins of interest in a previous proteomic study of SARS-CoV-2-infected VeroE6-H10 cells (Huuskonen et al, 2024), which reported 1,474 proteins with significant changes in expression and phosphorylation.
gene	baseMean	log2FoldChange	lfcSE	stat	pvalue	padj	gene_name
ENSG00000101210	315.055	0.889613	0.149323	5.95763	2.55921e-09	1.08335e-05	EEF1A2
ENSG00000132386	208.966	0.981701	0.170039	5.7734	7.76899e-09	1.21429e-05	SERPINF1
ENSG00000075618	350.556	0.802679	0.151378	5.3025	1.1423e-07	9.06385e-05	FSCN1
ENSG00000173812	5963.14	0.518005	0.097742	5.29972	1.1598e-07	9.06385e-05	EIF1
ENSG00000075624	9633.48	0.509182	0.0967198	5.26451	1.40566e-07	9.41591e-05	ACTB
ENSG00000130985	1014.13	0.550374	0.10753	5.11832	3.08276e-07	0.000177249	UBA1
ENSG00000139644	1852.59	0.536678	0.105359	5.09381	3.50931e-07	0.000177249	TMBIM6
ENSG00000092621	1336.25	0.660439	0.135407	4.87742	1.07483e-06	0.000399008	PHGDH
ENSG00000162231	337.412	0.74684	0.153301	4.87173	1.10623e-06	0.000399008	NXF1
ENSG00000102024	1721.04	0.475993	0.0984616	4.8343	1.33614e-06	0.000447513	PLS3
ENSG00000102144	2258.34	0.493397	0.103406	4.77146	1.82897e-06	0.000534985	PGK1
ENSG00000141551	333.279	0.894226	0.188335	4.74807	2.05368e-06	0.000534985	CSNK1D
ENSG00000085872	285.577	0.716596	0.15139	4.73345	2.2074e-06	0.000544762	CHERP
ENSG00000070669	726.466	0.560694	0.122496	4.57724	4.71149e-06	0.000920508	ASNS
ENSG00000131051	1582.51	0.467489	0.101861	4.58948	4.44355e-06	0.000920508	RBM39
ENSG00000182718	375.336	0.653749	0.142698	4.58135	4.61981e-06	0.000920508	ANXA2
ENSG00000035862	118.29	1.05336	0.235384	4.47506	7.63902e-06	0.00143277	TIMP2
ENSG00000104419	129.208	1.04755	0.235963	4.43945	9.01902e-06	0.00162655	NDRG1
ENSG00000141682	772.235	0.516476	0.12067	4.28006	1.8684e-05	0.00286992	PMAIP1
ENSG00000145907	1140.25	0.418185	0.0979275	4.27035	1.95166e-05	0.00286992	G3BP1
ENSG00000167986	499.194	0.53192	0.123841	4.29518	1.74553e-05	0.00286992	DDB1
ENSG00000168906	494.116	0.637261	0.149257	4.26956	1.95857e-05	0.00286992	MAT2A
ENSG00000182199	645.105	0.558407	0.130261	4.28685	1.81226e-05	0.00286992	SHMT2
ENSG00000166851	909.999	0.452666	0.10658	4.24721	2.16448e-05	0.00307554	PLK1
ENSG00000103257	609.502	0.48773	0.116054	4.20261	2.63852e-05	0.00362391	SLC7A5
ENSG00000227500	183.471	0.907262	0.21617	4.19698	2.70499e-05	0.00362391	SCAMP4
ENSG00000197157	351.484	0.57159	0.144037	3.96835	7.23731e-05	0.00848394	SND1
ENSG00000077942	115.347	0.952045	0.241334	3.94493	7.98249e-05	0.0090815	FBLN1
ENSG00000108588	836.071	0.431147	0.109574	3.93476	8.32809e-05	0.0090815	CCDC47
ENSG00000130175	471.713	0.638885	0.162197	3.93894	8.18407e-05	0.0090815	PRKCSH
ENSG00000197746	881.057	0.418023	0.108406	3.85607	0.000115222	0.0117452	PSAP
ENSG00000067057	184.33	0.713843	0.18672	3.82306	0.000131805	0.0128757	PFKP
ENSG00000163938	1219.5	0.386063	0.101387	3.8078	0.000140207	0.0131486	GNL3
ENSG00000112081	3423.07	0.331485	0.0874802	3.78926	0.000151097	0.0138921	SRSF3
ENSG00000166598	1074.95	0.473078	0.126431	3.7418	0.000182706	0.0161643	HSP90B1
ENSG00000143320	182.88	0.777917	0.208348	3.73373	0.000188663	0.0163823	CRABP2
ENSG00000182481	2843.99	0.456802	0.122707	3.72269	0.000197109	0.0168044	KPNA2
ENSG00000072274	575.687	0.473847	0.130243	3.63818	0.000274568	0.0219621	TFRC
ENSG00000179262	359.401	0.594425	0.16324	3.64141	0.000271153	0.0219621	RAD23A
ENSG00000089597	430.795	0.631846	0.174684	3.61708	0.000297945	0.0229027	GANAB
ENSG00000123505	2108.89	0.431877	0.119298	3.62016	0.000294424	0.0229027	AMD1
ENSG00000073111	377.39	0.519037	0.144018	3.60399	0.000313371	0.0233569	MCM2
ENSG00000163191	337.017	0.505603	0.140304	3.60362	0.000313817	0.0233569	S100A11
ENSG00000184897	531.427	0.524703	0.14594	3.59534	0.000323971	0.0233847	H1FX
ENSG00000223572	179.866	0.699021	0.195235	3.5804	0.000343068	0.0243734	CKMT1A
ENSG00000106682	1185.67	0.369467	0.104069	3.55021	0.000384929	0.0265431	EIF4H
ENSG00000099194	1851.61	0.358247	0.102249	3.50367	0.000458885	0.0307388	SCD
ENSG00000090861	143.645	0.688082	0.197849	3.47781	0.000505532	0.0325211	AARS
ENSG00000142949	175.892	0.682603	0.196161	3.47982	0.00050176	0.0325211	PTPRF
ENSG00000135069	1077.74	0.402861	0.117001	3.44324	0.000574785	0.0354627	PSAT1
ENSG00000213024	342.236	0.514442	0.150429	3.41984	0.000626569	0.0381556	NUP62
ENSG00000044574	1524.88	0.44105	0.129165	3.41462	0.000638708	0.0383962	HSPA5
ENSG00000106211	665.605	0.397007	0.116719	3.4014	0.000670418	0.0392949	HSPB1
ENSG00000166986	249.307	0.621851	0.185312	3.3557	0.000791638	0.0452682	MARS
ENSG00000104904	4481.14	0.265682	0.0796293	3.33649	0.000848431	0.0473607	OAZ1
ENSG00000205542	148.208	0.711318	0.21299	3.33967	0.000838777	0.0473607	TMSB4X

## Sheet: Supplementary Table S4b
Supplementary Table S4b. The list of genes that significantly upregulated in infected cells. Rows highlighted in yellow indicate genes that were also identified as proteins of interest in a previous proteomic study of SARS-CoV-2-infected VeroE6-H10 cells (Huuskonen et al, 2024), which reported 1,474 proteins with significant changes in expression and phosphorylation.
gene	baseMean	log2FoldChange	lfcSE	stat	pvalue	padj	gene_name
ENSG00000275757	2371.07	-0.515121	0.0879004	-5.86028	4.62082e-09	1.08335e-05	RF00002
ENSG00000273730	1648.72	-0.553499	0.103355	-5.35529	8.54191e-08	9.06385e-05	RF00002
ENSG00000117318	374.583	-0.707932	0.139365	-5.07971	3.7801e-07	0.000177249	ID3
ENSG00000274917	1973.55	-0.57895	0.115019	-5.03353	4.81538e-07	0.000205266	RNA5-8SN5
ENSG00000211459	55853.1	-0.556328	0.116587	-4.7718	1.82583e-06	0.000534985	MT-RNR1
ENSG00000269900	527.725	-0.743695	0.156351	-4.75658	1.96904e-06	0.000534985	RMRP
ENSG00000197903	927.028	-0.507225	0.109392	-4.63675	3.53929e-06	0.000829786	HIST1H2BK
ENSG00000198804	8232.25	-0.543183	0.117913	-4.60662	4.09259e-06	0.000913816	MT-CO1
ENSG00000212464	257.604	-0.754936	0.171555	-4.40055	1.07977e-05	0.0018752	SNORA12
ENSG00000198727	19810.5	-0.353041	0.0866495	-4.07436	4.61414e-05	0.00584748	MT-CYB
ENSG00000220842	7056.44	-0.48396	0.118671	-4.07817	4.53911e-05	0.00584748	RPL21P16
ENSG00000132463	611.394	-0.515387	0.128016	-4.02595	5.67456e-05	0.00700211	GRSF1
ENSG00000133112	11265.9	-0.394293	0.0989437	-3.98503	6.74726e-05	0.00811228	TPT1
ENSG00000118855	144.379	-0.824738	0.209983	-3.92763	8.57863e-05	0.00914209	MFSD1
ENSG00000263934	181.245	-0.762899	0.196236	-3.88766	0.000101216	0.0105467	SNORD3A
ENSG00000249784	231.473	-1.04304	0.27221	-3.83174	0.000127239	0.0126942	SCARNA22
ENSG00000137970	2112.42	-0.606378	0.158883	-3.81652	0.000135349	0.0129521	RPL7P9
ENSG00000260032	179.033	-0.689055	0.183	-3.76533	0.000166332	0.0149987	NORAD
ENSG00000198938	53065.8	-0.448109	0.12225	-3.6655	0.000246854	0.0206696	MT-CO3
ENSG00000093167	207.947	-0.624633	0.171766	-3.63652	0.000276341	0.0219621	LRRFIP2
ENSG00000166788	308.984	-0.561533	0.15619	-3.59518	0.000324164	0.0233847	SAAL1
ENSG00000166012	599.447	-0.459755	0.129427	-3.55224	0.000381963	0.0265431	TAF1D
ENSG00000197744	666.371	-0.657448	0.18697	-3.51633	0.00043756	0.029735	PTMAP2
ENSG00000142676	9614.73	-0.306051	0.0881039	-3.47375	0.000513235	0.0325211	RPL11
ENSG00000160213	1473.9	-0.398	0.114477	-3.47668	0.000507668	0.0325211	CSTB
ENSG00000115758	1321.4	-0.379575	0.109765	-3.45808	0.000544036	0.0340131	ODC1
ENSG00000227081	10610.8	-0.570361	0.167335	-3.40849	0.000653225	0.0387718	AC005912.1
ENSG00000243678	7196.03	-0.294549	0.0876618	-3.36006	0.000779248	0.0451098	NME2

## Sheet: Supplementary Table S4c
Supplementary Table S4c. The list of significantly enchriced terms for downregulated genes in infected cells.
KEGG 2021 Human enrichment
Term	Overlap	Adjusted P-value	Genes
Cysteine and methionine metabolism	4/50	0.00114175	MAT2A;PSAT1;AMD1;PHGDH
Protein processing in endoplasmic reticulum	5/171	0.00572676	GANAB;HSPA5;PRKCSH;RAD23A;HSP90B1
Glycine, serine and threonine metabolism	3/40	0.00629876	SHMT2;PSAT1;PHGDH
RNA transport	4/186	0.0451494	NXF1;NUP62;EEF1A2;EIF1
GO Biological Process enrichment
Term	Overlap	Adjusted P-value	Genes
Regulation Of Apoptotic Process (GO:0042981)	11/705	0.00230819	TFRC;HSPA5;NUP62;PLK1;HSPB1;PMAIP1;ASNS;TMBIM6;ACTB;MCM2;HSP90B1
Negative Regulation Of Programmed Cell Death (GO:0043069)	8/381	0.00351265	TFRC;HSPA5;NUP62;PLK1;HSPB1;ASNS;TMBIM6;HSP90B1
Negative Regulation Of Apoptotic Process (GO:0043066)	8/482	0.0125593	TFRC;HSPA5;NUP62;PLK1;HSPB1;ASNS;TMBIM6;HSP90B1
Positive Regulation Of Protein Localization (GO:1903829)	4/85	0.0145781	TFRC;NUP62;PLK1;GNL3
Actin Filament Bundle Assembly (GO:0051017)	3/33	0.0145781	FSCN1;PLS3;HSP90B1
Regulation Of RNA Splicing (GO:0043484)	4/102	0.0200248	RBM39;SRSF3;TMBIM6;MCM2
Positive Regulation Of Viral Process (GO:0048524)	3/41	0.0200248	DDB1;RAD23A;KPNA2
L-serine Metabolic Process (GO:0006563)	2/10	0.0291172	PSAT1;SHMT2
Nucleotide-Excision Repair (GO:0006289)	3/56	0.0365142	DDB1;FSCN1;RAD23A
Positive Regulation Of Organelle Assembly (GO:1902117)	3/61	0.0365142	NUP62;G3BP1;FSCN1
Regulation Of Endothelial Cell Chemotaxis (GO:2001026)	2/14	0.0365142	TMSB4X;HSPB1
Positive Regulation Of Endothelial Cell Chemotaxis (GO:2001028)	2/14	0.0365142	TMSB4X;HSPB1
Positive Regulation Of Glucose Metabolic Process (GO:0010907)	2/15	0.0365142	DDB1;PMAIP1
RNA Export From Nucleus (GO:0006405)	3/65	0.0365142	NXF1;NUP62;SRSF3
Regulation Of Translational Initiation (GO:0006446)	3/65	0.0365142	EIF4H;HSPB1;EIF1
Cellular Response To Hypoxia (GO:0071456)	3/72	0.0451559	PGK1;PMAIP1;NDRG1
Cellular Response To Decreased Oxygen Levels (GO:0036294)	3/73	0.0451559	PGK1;PMAIP1;NDRG1
N-glycan Processing (GO:0006491)	2/19	0.048387	GANAB;PRKCSH
Regulation Of Protein Localization To Cell Periphery (GO:1904375)	2/20	0.0497034	PLK1;ACTB
Regulation Of Cell Cycle (GO:0051726)	5/298	0.0497034	PLK1;RAD23A;ACTB;SND1;MCM2
GO Cellular Component enrichment
Term	Overlap	Adjusted P-value	Genes
Intracellular Membrane-Bounded Organelle (GO:0043231)	32/5175	6.66797e-05	TFRC;CRABP2;PRKCSH;SHMT2;HSPB1;NDRG1;OAZ1;ACTB;HSP90B1;NXF1;GANAB;TMSB4X;PSAP;PMAIP1;KPNA2;S100A11;ANXA2;HSPA5;PLK1;CSNK1D;RAD23A;SND1;GNL3;EIF1;DDB1;SLC7A5;EEF1A2;FSCN1;TMBIM6;UBA1;PFKP;MCM2
Nucleus (GO:0005634)	27/4487	0.000925674	CRABP2;SHMT2;HSPB1;NDRG1;OAZ1;ACTB;HSP90B1;NXF1;TMSB4X;PMAIP1;KPNA2;S100A11;ANXA2;HSPA5;PLK1;CSNK1D;RAD23A;SND1;GNL3;EIF1;DDB1;EEF1A2;FSCN1;TMBIM6;UBA1;PFKP;MCM2
Collagen-Containing Extracellular Matrix (GO:0062023)	6/373	0.0193284	ANXA2;SERPINF1;PSAP;TIMP2;FBLN1;HSP90B1
Cytoskeleton (GO:0005856)	7/599	0.0286972	RBM39;SHMT2;PLK1;FSCN1;HSPB1;NDRG1;ACTB
Cell-Cell Junction (GO:0005911)	5/299	0.0286972	ANXA2;FSCN1;UBA1;NDRG1;S100A11
Microtubule Cytoskeleton (GO:0015630)	5/342	0.0429381	RBM39;SHMT2;PLK1;CSNK1D;NDRG1
Endosome Membrane (GO:0010008)	5/361	0.0464054	SCAMP4;TFRC;ANXA2;UBA1;NDRG1
GO Molecular Function enrichment
Term	Overlap	Adjusted P-value	Genes
RNA Binding (GO:0003723)	19/1411	4.44854e-07	RBM39;TFRC;ANXA2;CCDC47;HSPB1;SND1;GNL3;HSP90B1;EIF1;CHERP;NXF1;GANAB;TMSB4X;G3BP1;FSCN1;EIF4H;SRSF3;UBA1;KPNA2
Cadherin Binding (GO:0045296)	9/319	1.29915e-05	ANXA2;HSPA5;FSCN1;EIF4H;CSNK1D;NDRG1;SND1;S100A11;PFKP
Protease Binding (GO:0002020)	4/125	0.0153701	ANXA2;PSAP;TIMP2;RAD23A
Metal Ion Binding (GO:0046872)	7/521	0.0166726	ANXA2;HSPA5;CCDC47;PLK1;FSCN1;FBLN1;HSP90B1
Ribosomal Small Subunit Binding (GO:0043024)	2/16	0.0188578	G3BP1;EIF1
Cadherin Binding Involved In Cell-Cell Adhesion (GO:0098641)	2/17	0.0188578	ANXA2;S100A11
Pyridoxal Phosphate Binding (GO:0030170)	2/20	0.0195271	SHMT2;PSAT1
Ubiquitin Binding (GO:0043130)	3/80	0.0195271	NUP62;HSPB1;RAD23A
Ribosome Binding (GO:0043022)	3/85	0.0195271	CCDC47;G3BP1;EIF1
Kinase Binding (GO:0019900)	6/460	0.0195271	TFRC;EEF1A2;PLK1;HSPB1;RAD23A;ACTB
mRNA 5'-UTR Binding (GO:0048027)	2/24	0.020614	SHMT2;GNL3
Calcium Ion Binding (GO:0005509)	5/346	0.0253946	ANXA2;HSPA5;CCDC47;FBLN1;HSP90B1
Protein Kinase Binding (GO:0019901)	6/511	0.0253946	TFRC;PRKCSH;EEF1A2;PLK1;HSPB1;ACTB
Endopeptidase Inhibitor Activity (GO:0004866)	3/112	0.030282	ANXA2;SERPINF1;TIMP2
Protein Kinase C Binding (GO:0005080)	2/36	0.0337719	PRKCSH;HSPB1
Cell-Cell Adhesion Mediator Activity (GO:0098632)	2/43	0.0448163	ANXA2;S100A11

[truncated: 8 more sheets: Supplementary Table S4d, Supplementary Table S5a, Supplementary Table S5b, Supplementary Table S5c, Supplementary Table S5d, Supplementary Table S6a, Supplementary Table S6b, Supplementary Table S6c]
